# Supplementary material for: N-(3-Methyl­phen­yl)succinimide
Source: Acta Crystallogr Sect E Struct Rep Online. 2010 May 8;66(Pt 6):o1269. doi: 10.1107/S1600536810015904 (PMC2979544; doi:10.1107/S1600536810015904)
Supplement: Supplementary file 2 [file e-66-o1269-Isup2.hkl]

# 
# h,k,l, Fc-squared, Fo-squared, sigma(Fo-squared) and status flag 
# 
data_I
_shelx_title ' ASE3 P21/N' 
_shelx_refln_list_code          4 
_shelx_F_calc_maximum      131.03 
_exptl_crystal_F_000       400.00 
_reflns_d_resolution_high  0.8001 
 
loop_ 
 _symmetry_equiv_pos_as_xyz 
 'x, y, z' 
 '-x+1/2, y+1/2, -z+1/2' 
 '-x, -y, -z' 
 'x-1/2, -y-1/2, z-1/2' 
 
_cell_length_a     7.7906 
_cell_length_b     6.6015 
_cell_length_c    19.5110 
_cell_angle_alpha  90.000 
_cell_angle_beta  100.060 
_cell_angle_gamma  90.000 
 
_shelx_F_squared_multiplier     1.000 
 
loop_ 
 _refln_index_h 
 _refln_index_k 
 _refln_index_l 
 _refln_F_squared_calc 
 _refln_F_squared_meas 
 _refln_F_squared_sigma 
 _refln_observed_status 
   2   0   0     1036.03      979.23      3.63 o 
   4   0   0      174.91      171.03      5.15 o 
   6   0   0        0.07        0.15      0.95 o 
   8   0   0       84.39       88.48      2.18 o 
   1   1   0     4377.12     4418.89     26.21 o 
   2   1   0    12996.21    12133.94    113.10 o 
   3   1   0      111.17      114.69      2.13 o 
   4   1   0       49.07       53.91      0.65 o 
   5   1   0       38.17       37.80      2.23 o 
   6   1   0       41.54       46.23      1.13 o 
   7   1   0        3.40        2.84      0.76 o 
   8   1   0        4.02        3.68      0.85 o 
   9   1   0        1.03        0.80      0.90 o 
   0   2   0       63.95       73.27      0.84 o 
   1   2   0       46.74       66.63      2.43 o 
   2   2   0      213.66      215.81      1.62 o 
   3   2   0      164.93      154.93      4.99 o 
   4   2   0      561.16      568.34     10.07 o 
   5   2   0       82.73       96.03      1.85 o 
   6   2   0        3.57        2.85      0.69 o 
   7   2   0        2.03        1.93      0.63 o 
   8   2   0        5.24        4.27      0.87 o 
   9   2   0       19.84       20.99      1.42 o 
   1   3   0      293.19      342.56      3.77 o 
   2   3   0      105.75       82.90      3.14 o 
   3   3   0       81.61       73.76      0.93 o 
   4   3   0      170.14      155.73      1.50 o 
   5   3   0       79.90       74.61      2.03 o 
   6   3   0       35.20       35.46      1.65 o 
   7   3   0       59.84       61.82      2.15 o 
   8   3   0       43.42       41.97      1.77 o 
   0   4   0      360.35      364.96      2.34 o 
   1   4   0        0.05        0.17      0.36 o 
   2   4   0       46.41       48.17      1.06 o 
   3   4   0       12.18       12.69      1.35 o 
   4   4   0        1.94        1.07      1.24 o 
   5   4   0       21.70       20.28      1.65 o 
   6   4   0      149.51      144.20      3.16 o 
   7   4   0        1.29        3.31      1.42 o 
   8   4   0        3.35        1.69      1.27 o 
   1   5   0        3.30        3.16      0.62 o 
   2   5   0       57.60       61.09      1.44 o 
   3   5   0        8.46        9.80      1.61 o 
   4   5   0       36.99       26.52      1.77 o 
   5   5   0        8.53        6.86      1.63 o 
   6   5   0        0.16        2.29      1.42 o 
   7   5   0       13.97       17.39      1.86 o 
   0   6   0       16.19       15.17      0.98 o 
   1   6   0        0.14        0.47      1.04 o 
   2   6   0       13.01        8.14      1.57 o 
   3   6   0        4.22        3.11      1.41 o 
   4   6   0       19.21       23.76      1.87 o 
   5   6   0        1.73        1.78      1.67 o 
   6   6   0        5.99        4.38      1.54 o 
   1   7   0        9.59        8.73      1.21 o 
   2   7   0       25.22       25.28      1.92 o 
   3   7   0        1.76        0.65      1.61 o 
   5   7   0        0.09        1.73      1.66 o 
   0   8   0       10.03        5.19      1.87 o 
   1   8   0        0.91        0.94      1.55 o 
   2   8   0        0.02        3.41      2.18 o 
  -9   0   1       12.09       12.50      1.49 o 
  -7   0   1      111.06      117.24      2.25 o 
  -5   0   1       56.03       59.97      4.07 o 
  -3   0   1     1333.00     1566.83      8.20 o 
  -1   0   1      481.19      541.48      4.54 o 
   1   0   1     5724.72     5377.53     22.86 o 
   3   0   1      185.78      202.85      8.00 o 
   5   0   1       43.20       44.95      4.97 o 
   7   0   1       29.36       35.90      1.52 o 
   9   0   1        1.37        4.33      1.27 o 
  -9   1   1        1.74        0.99      0.93 o 
  -8   1   1       21.69       23.42      1.26 o 
  -7   1   1        0.14       -0.32      0.72 o 
  -6   1   1       10.42       14.34      0.79 o 
  -5   1   1       42.36       39.98      1.30 o 
  -4   1   1        2.71        3.02      0.35 o 
  -3   1   1      153.60      166.20      0.89 o 
  -2   1   1     3955.22     3923.59     34.12 o 
  -1   1   1      638.87      735.22      2.77 o 
   0   1   1     1111.60     1076.93      5.62 o 
   1   1   1     1123.49     1121.41      2.27 o 
   2   1   1      333.03      332.40      2.52 o 
   3   1   1      184.71      174.59      5.35 o 
   4   1   1       25.15       32.06      0.81 o 
   5   1   1       34.82       35.51      2.07 o 
   6   1   1       67.60       64.76      1.14 o 
   7   1   1        5.98        7.34      0.81 o 
   8   1   1        2.11        1.37      0.82 o 
   9   1   1        0.01        1.02      1.37 o 
  -9   2   1        0.07        1.40      0.93 o 
  -8   2   1       15.24       13.30      0.98 o 
  -7   2   1        0.41        0.55      0.77 o 
  -6   2   1        2.51        1.91      0.68 o 
  -5   2   1       66.94       70.18      1.92 o 
  -4   2   1       42.81       40.87      1.39 o 
  -3   2   1      681.21      737.59     13.43 o 
  -2   2   1      227.94      200.53      1.91 o 
  -1   2   1      645.22      649.05      8.36 o 
   0   2   1       66.55       77.29      1.17 o 
   1   2   1      161.02      139.00      1.39 o 
   2   2   1       68.60       69.86      4.52 o 
   3   2   1      702.02      686.56      1.99 o 
   4   2   1       19.39       24.53      1.97 o 
   5   2   1       12.51       12.66      0.62 o 
   6   2   1       39.68       43.74      1.07 o 
   7   2   1        0.60        0.47      0.71 o 
   8   2   1        3.69        2.87      1.45 o 
   9   2   1        0.07       -0.78      1.22 o 
  -8   3   1       18.55       21.51      1.55 o 
  -7   3   1       72.61       68.64      1.44 o 
  -6   3   1        3.26        4.89      1.19 o 
  -5   3   1       57.48       58.86      1.85 o 
  -4   3   1      134.38      141.85      2.48 o 
  -3   3   1       24.13       21.47      0.60 o 
  -2   3   1      541.61      539.66     24.81 o 
  -1   3   1      347.34      391.63      3.25 o 
   0   3   1      512.51      578.90      3.21 o 
   1   3   1      459.91      441.61      1.56 o 
   2   3   1      131.71      162.14      1.22 o 
   3   3   1       56.06       38.92      0.78 o 
   4   3   1       82.37       88.11      1.25 o 
   5   3   1      312.40      307.34      3.70 o 
   6   3   1       63.44       63.37      2.12 o 
   7   3   1        3.13        1.77      1.39 o 
   8   3   1        5.87        4.38      1.23 o 
  -8   4   1       14.62       13.41      1.49 o 
  -7   4   1        3.64        0.41      1.45 o 
  -6   4   1        1.35        0.98      1.40 o 
  -5   4   1       22.15       22.61      1.67 o 
  -4   4   1       36.02       35.56      1.76 o 
  -3   4   1        5.44        3.14      1.21 o 
  -2   4   1      251.01      297.27      3.94 o 
  -1   4   1        1.12        0.77      0.42 o 
   0   4   1      304.42      353.80      2.45 o 
   1   4   1       26.91       21.04      0.59 o 
   2   4   1        9.57        7.77      0.69 o 
   3   4   1      128.19      120.49      2.47 o 
   4   4   1        0.01       -1.30      1.30 o 
   5   4   1       21.41       15.85      1.62 o 
   6   4   1      110.42      110.22      2.86 o 
   7   4   1       83.41       78.08      2.59 o 
   8   4   1        5.02        7.66      1.63 o 
  -7   5   1        3.31        3.38      1.47 o 
  -6   5   1        2.46        3.26      1.48 o 
  -5   5   1        0.64        0.71      1.36 o 
  -4   5   1       20.42       22.50      1.87 o 
  -3   5   1        1.27        2.41      0.83 o 
  -2   5   1       26.08       22.94      0.97 o 
  -1   5   1        1.33        1.84      0.65 o 
   0   5   1        2.18        1.09      0.48 o 
   1   5   1        2.08        1.34      0.62 o 
   2   5   1       19.76       23.17      1.76 o 
   3   5   1       19.89       18.03      1.68 o 
   4   5   1       72.56       72.96      2.39 o 
   5   5   1        1.19        4.64      1.51 o 
   6   5   1        2.63        1.80      1.39 o 
   7   5   1        3.22        4.57      1.64 o 
  -6   6   1        0.04        1.30      1.70 o 
  -5   6   1        7.43        9.12      1.55 o 
  -4   6   1        0.04        1.04      1.57 o 
  -3   6   1       10.72        7.24      1.62 o 
  -2   6   1       11.16       12.46      1.66 o 
  -1   6   1        0.00       -0.68      0.71 o 
   0   6   1        7.23        4.03      0.74 o 
   1   6   1        1.08        2.37      0.96 o 
   2   6   1        0.03       -1.04      1.43 o 
   3   6   1        0.04        1.12      1.51 o 
   4   6   1        6.17        4.88      1.72 o 
   5   6   1        0.08       -1.58      1.62 o 
   6   6   1        2.40       -0.30      1.58 o 
  -5   7   1       10.42        8.03      1.74 o 
  -3   7   1        0.01        1.64      1.72 o 
  -2   7   1        0.23       -0.90      1.79 o 
  -1   7   1        8.88        6.83      1.18 o 
   0   7   1       10.22        9.62      1.55 o 
   1   7   1        4.73        5.75      1.16 o 
   2   7   1        7.00        8.27      1.56 o 
   3   7   1        5.87        4.63      1.61 o 
   4   7   1        0.83       -0.75      1.69 o 
  -2   8   1        0.08        1.74      2.10 o 
  -1   8   1        0.90        1.82      3.53 o 
   0   8   1        0.56        5.63      1.88 o 
   1   8   1        2.34        1.13      1.92 o 
   2   8   1        0.02       -1.34      2.10 o 
  -8   0   2        1.97        3.30      1.24 o 
  -6   0   2       38.16       43.46      1.47 o 
  -4   0   2       54.37       45.77      1.67 o 
  -2   0   2    17169.08    16600.88    365.42 o 
   2   0   2     1867.37     1712.74      4.53 o 
   4   0   2      364.22      404.75     11.50 o 
   6   0   2      246.69      272.69      2.86 o 
   8   0   2        0.10       -0.41      1.20 o 
  -9   1   2        0.13        0.41      0.96 o 
  -8   1   2        9.69        9.26      0.96 o 
  -7   1   2        0.04       -0.28      0.77 o 
  -6   1   2       23.13       27.91      0.71 o 
  -5   1   2       46.13       52.53      2.69 o 
  -4   1   2       39.93       44.43      0.86 o 
  -3   1   2      142.79      189.51      2.76 o 
  -2   1   2      110.06      119.02      4.16 o 
  -1   1   2     5054.37     4735.61    102.54 o 
   0   1   2     1162.28      979.00      1.75 o 
   1   1   2     3117.04     2762.59      8.51 o 
   2   1   2     4156.64     4148.79     32.69 o 
   3   1   2      251.57      252.74      1.63 o 
   4   1   2      750.64      744.95      8.71 o 
   5   1   2        0.25        0.04      0.66 o 
   6   1   2       55.26       57.17      1.22 o 
   7   1   2       25.45       28.08      1.50 o 
   8   1   2        7.19        5.37      0.85 o 
   9   1   2        0.53       -0.12      1.40 o 
  -9   2   2       21.86       25.52      1.21 o 
  -8   2   2       18.17       20.75      2.16 o 
  -7   2   2        0.01        0.51      0.78 o 
  -6   2   2        0.26       -0.04      0.57 o 
  -5   2   2       21.97       25.42      1.54 o 
  -4   2   2        5.72        6.96      0.95 o 
  -3   2   2      323.47      360.80      3.08 o 
  -2   2   2     2915.11     2792.86      7.63 o 
  -1   2   2     1320.88     1300.71     11.55 o 
   0   2   2     1346.82     1364.76      8.75 o 
   1   2   2      532.52      460.16      5.76 o 
   2   2   2        0.24        0.64      0.44 o 
   3   2   2      725.84      795.76     11.01 o 
   4   2   2      703.02      705.12      2.67 o 
   5   2   2       19.65       24.72      1.63 o 
   6   2   2       33.78       31.78      1.36 o 
   7   2   2        0.04        0.15      0.59 o 
   8   2   2        0.02        1.27      1.20 o 
   9   2   2        1.06        1.92      1.28 o 
  -9   3   2       16.28       15.61      1.58 o 
  -8   3   2        0.87        1.89      1.23 o 
  -7   3   2       85.42       88.29      2.03 o 
  -6   3   2        0.24       -0.06      1.04 o 
  -5   3   2       27.39       24.36      1.45 o 
  -4   3   2      233.23      233.01      3.02 o 
  -3   3   2      546.78      574.02      4.34 o 
  -2   3   2      339.27      379.66      2.20 o 
  -1   3   2      116.29      114.92      0.86 o 
   0   3   2      911.21      948.98      3.55 o 
   1   3   2      250.44      252.10      1.05 o 
   2   3   2      163.66      182.50      4.44 o 
   3   3   2      123.65      121.51      1.29 o 
   4   3   2       39.09       32.65      1.52 o 
   5   3   2       44.40       44.78      1.54 o 
   6   3   2        1.92        1.64      1.28 o 
   7   3   2        2.72        2.80      1.48 o 
   8   3   2        8.47        5.40      0.98 o 
  -8   4   2       24.63       21.65      1.54 o 
  -7   4   2        0.99        3.21      1.33 o 
  -6   4   2       53.92       54.52      2.06 o 
  -5   4   2        2.76        2.44      1.32 o 
  -4   4   2       13.17       17.76      1.56 o 
  -3   4   2        0.01        0.18      1.17 o 
  -2   4   2       10.95        9.68      0.65 o 
  -1   4   2      378.47      438.59      3.96 o 
   0   4   2      184.50      152.10      1.31 o 
   1   4   2       14.47       17.27      0.56 o 
   2   4   2       61.18       82.14      1.18 o 
   3   4   2       64.03       61.52      2.04 o 
   4   4   2        1.02        0.29      1.36 o 
   5   4   2       42.03       46.56      2.11 o 
   6   4   2        0.03        0.81      1.46 o 
   7   4   2        0.08        2.00      1.41 o 
   8   4   2        0.02        5.77      1.67 o 
  -6   5   2       10.30        5.59      1.39 o 
  -5   5   2        8.69        6.85      1.54 o 
  -4   5   2       26.66       21.11      1.85 o 
  -3   5   2        2.81        3.57      0.83 o 
  -2   5   2       12.54       13.24      0.73 o 
  -1   5   2        5.38        5.11      0.72 o 
   0   5   2       10.46        8.75      0.55 o 
   1   5   2        6.49        9.37      0.74 o 
   2   5   2       31.99       27.88      1.81 o 
   3   5   2        0.07        0.72      1.30 o 
   4   5   2       42.44       48.17      2.10 o 
   5   5   2       70.72       67.21      2.45 o 
   6   5   2       12.46       14.04      1.68 o 
  -6   6   2        1.04        4.83      1.73 o 
  -5   6   2        2.85        1.21      1.46 o 
  -4   6   2        6.76        5.36      1.63 o 
  -3   6   2       13.35       11.36      1.67 o 
  -2   6   2       22.30       18.49      0.91 o 
  -1   6   2       15.71       15.59      0.90 o 
   0   6   2        0.57       -0.01      0.74 o 
   1   6   2        0.08        0.93      0.98 o 
   2   6   2        1.11        1.96      1.46 o 
   3   6   2        0.28        1.21      1.60 o 
   4   6   2       48.51       42.82      2.29 o 
   5   6   2        2.08        0.99      1.58 o 
   6   6   2        0.07       -0.20      1.70 o 
  -4   7   2        0.77        7.07      1.96 o 
  -3   7   2       16.72       13.78      2.08 o 
  -2   7   2        0.67        2.85      1.14 o 
  -1   7   2       10.26        5.70      1.12 o 
   0   7   2        0.29        1.51      1.18 o 
   1   7   2        4.12        6.92      1.67 o 
   2   7   2        0.14       -0.22      1.53 o 
   3   7   2        3.87       -1.18      1.45 o 
   4   7   2        7.38        9.16      1.89 o 
  -2   8   2        1.94        0.05      1.98 o 
  -1   8   2        0.33        1.25      4.15 o 
   0   8   2        1.25        2.08      3.44 o 
   1   8   2        0.42        3.77      1.74 o 
   2   8   2        0.27       -1.70      1.70 o 
  -9   0   3       35.88       32.95      1.78 o 
  -7   0   3        3.77        5.04      1.15 o 
  -5   0   3      121.30      145.19      2.03 o 
  -3   0   3     1025.19     1172.85      2.82 o 
  -1   0   3     1269.25     1364.66      2.62 o 
   1   0   3      186.45      149.06      1.29 o 
   3   0   3      197.76      187.04      2.04 o 
   5   0   3       67.84       67.27      4.22 o 
   7   0   3        3.75        2.22      1.03 o 
   9   0   3        0.35        0.94      1.14 o 
  -9   1   3        7.60        8.50      1.01 o 
  -8   1   3        3.70        5.03      1.15 o 
  -7   1   3       11.56       14.45      0.95 o 
  -6   1   3        6.64        6.49      0.88 o 
  -5   1   3      182.55      198.35      2.34 o 
  -4   1   3     1326.43     1447.15      9.94 o 
  -3   1   3      120.68      120.36      1.76 o 
  -2   1   3      210.92      226.13      4.79 o 
  -1   1   3     1409.57     1401.10      8.61 o 
   0   1   3      773.77      712.17      8.08 o 
   1   1   3      349.20      299.10      2.83 o 
   2   1   3       90.40       64.38      1.01 o 
   3   1   3      608.11      604.83     15.06 o 
   4   1   3       86.46       79.58      2.33 o 
   5   1   3       27.22       24.99      0.94 o 
   6   1   3        0.96        0.99      0.57 o 
   7   1   3       30.07       29.41      0.99 o 
   8   1   3        0.24       -1.05      1.05 o 
   9   1   3        0.93        0.59      0.81 o 
  -9   2   3        3.91        4.79      1.05 o 
  -8   2   3        2.17        2.16      0.94 o 
  -7   2   3        5.66        8.81      1.07 o 
  -6   2   3       18.43       18.10      0.74 o 
  -5   2   3       93.37      108.73      2.89 o 
  -4   2   3       20.44       18.72      1.08 o 
  -3   2   3      681.06      726.14     27.79 o 
  -2   2   3      156.94      152.36      1.13 o 
  -1   2   3        0.33        2.04      0.55 o 
   0   2   3      120.71      108.55      1.51 o 
   1   2   3       47.63       49.26      1.08 o 
   2   2   3       35.65       32.81      1.65 o 
   3   2   3       63.61       61.40      1.00 o 
   4   2   3      107.66      100.92      1.13 o 
   5   2   3      290.92      286.01     11.43 o 
   6   2   3       38.27       36.09      2.02 o 
   7   2   3        2.95        4.97      0.79 o 
   8   2   3        0.26        0.45      0.81 o 
   9   2   3        1.87        1.68      1.27 o 
  -9   3   3       11.98       10.33      1.41 o 
  -8   3   3        0.86        1.66      1.26 o 
  -7   3   3        1.13        1.54      1.13 o 
  -6   3   3        0.31       -0.76      0.76 o 
  -5   3   3        6.20        5.95      1.17 o 
  -4   3   3      131.92      122.95      2.34 o 
  -3   3   3       69.20       89.08      2.03 o 
  -2   3   3      147.75      156.35      3.65 o 
  -1   3   3       67.94       69.90      1.01 o 
   0   3   3        4.10        4.42      0.32 o 
   1   3   3        1.22        4.46      0.46 o 
   2   3   3       20.98       24.01      0.69 o 
   3   3   3       17.34       16.83      0.77 o 
   4   3   3      277.09      273.80      3.01 o 
   5   3   3        6.89        8.66      0.90 o 
   6   3   3       11.30        8.21      1.58 o 
   7   3   3        2.22        4.13      1.58 o 
   8   3   3        1.12        1.87      2.66 o 
  -8   4   3        0.72        2.85      1.33 o 
  -7   4   3       20.50       17.48      1.41 o 
  -6   4   3       12.29       11.67      1.46 o 
  -5   4   3        7.10        5.67      1.34 o 
  -4   4   3       29.23       31.53      1.74 o 
  -3   4   3       51.13       47.30      1.83 o 
  -2   4   3       90.27       83.83      1.28 o 
  -1   4   3        5.96       10.55      0.59 o 
   0   4   3       17.29       14.67      0.42 o 
   1   4   3        2.61        3.11      0.46 o 
   2   4   3      124.14      124.17      2.47 o 
   3   4   3       17.74       13.93      1.44 o 
   4   4   3      154.85      154.69      2.99 o 
   5   4   3       46.43       53.91      2.21 o 
   6   4   3        9.93       10.48      1.68 o 
   7   4   3       13.63       12.17      1.64 o 
   8   4   3        2.27        5.97      1.45 o 
  -7   5   3        1.17       -1.13      1.46 o 
  -6   5   3        2.10        1.48      1.49 o 
  -5   5   3       19.17       18.24      1.82 o 
  -4   5   3        4.02        2.43      1.52 o 
  -3   5   3        0.00        0.20      1.13 o 
  -2   5   3        0.01        0.00      0.65 o 
  -1   5   3       33.88       43.27      1.02 o 
   0   5   3        0.28        0.23      0.68 o 
   1   5   3       81.59       82.81      1.58 o 
   2   5   3       75.10       66.41      2.22 o 
   3   5   3        3.68        7.55      1.56 o 
   4   5   3        2.50        0.36      1.52 o 
   5   5   3        7.19        8.18      1.54 o 
   6   5   3       64.84       62.61      2.49 o 
   7   5   3        0.00       -1.48      1.48 o 
  -6   6   3        0.03       -0.49      1.27 o 
  -5   6   3        2.01        0.87      1.59 o 
  -4   6   3        7.56        7.24      1.69 o 
  -3   6   3       14.20       19.18      1.19 o 
  -2   6   3        3.09        1.60      0.79 o 
  -1   6   3       36.37       36.33      1.07 o 
   0   6   3        8.78        8.32      0.83 o 
   1   6   3        4.07        3.49      1.36 o 
   2   6   3       23.40       26.95      1.85 o 
   3   6   3        2.92        2.76      1.49 o 
   4   6   3       27.57       21.14      1.95 o 
   5   6   3       18.51       23.20      2.07 o 
   6   6   3        4.88        8.11      1.97 o 
  -5   7   3        3.70        9.30      1.94 o 
  -4   7   3        1.55        3.59      1.63 o 
  -3   7   3        1.36        1.59      1.71 o 
  -2   7   3       30.01       32.87      1.43 o 
  -1   7   3        1.23       -0.70      1.15 o 
   0   7   3       22.59       24.30      1.31 o 
   1   7   3        4.76        7.50      1.61 o 
   3   7   3        0.12        1.69      1.67 o 
   4   7   3        1.94        4.50      1.77 o 
  -1   8   3        5.92        8.13      1.41 o 
   0   8   3        0.37        0.40      1.55 o 
   1   8   3        0.00       -0.12      1.86 o 
  -8   0   4        5.04        6.67      1.29 o 
  -6   0   4       37.35       30.14      1.38 o 
  -4   0   4     1373.29     1450.94     12.69 o 
  -2   0   4     9616.63     9154.24     38.06 o 
   0   0   4     2188.73     1869.99      4.01 o 
   2   0   4      772.28      742.23      3.37 o 
   4   0   4      524.54      495.29      3.70 o 
   6   0   4       21.51       21.79      1.94 o 
   8   0   4       20.73       22.72      1.46 o 
  -9   1   4        3.26        3.13      1.45 o 
  -8   1   4        0.68        0.15      1.21 o 
  -7   1   4       39.53       43.65      3.21 o 
  -6   1   4       72.95       83.73      1.72 o 
  -5   1   4       19.29       23.47      1.06 o 
  -4   1   4     1448.34     1457.13     12.92 o 
  -3   1   4      881.38      952.33     17.77 o 
  -2   1   4        4.67        4.45      0.31 o 
  -1   1   4       93.14       78.65      1.29 o 
   0   1   4     1452.92     1372.80      9.47 o 
   1   1   4       85.98       63.71      0.58 o 
   2   1   4     2835.39     2431.47     25.81 o 
   3   1   4       20.07       16.69      0.50 o 
   4   1   4        4.17        3.25      0.47 o 
   5   1   4       51.05       61.16      2.40 o 
   6   1   4        2.67        1.13      0.64 o 
   7   1   4       12.44       12.08      0.71 o 
   8   1   4        1.81        1.24      0.78 o 
   9   1   4        0.47       -0.04      1.23 o 
  -9   2   4        4.45        4.34      1.06 o 
  -8   2   4       40.81       46.21      1.33 o 
  -7   2   4        0.10       -0.17      0.91 o 
  -6   2   4      110.58      111.00      1.47 o 
  -5   2   4      164.38      172.29      4.36 o 
  -4   2   4       94.66      102.22      2.18 o 
  -3   2   4       66.44       71.18      2.29 o 
  -2   2   4      388.30      464.79      3.97 o 
  -1   2   4        2.98        2.00      0.31 o 
   0   2   4      231.54      243.62      2.58 o 
   1   2   4      312.73      323.20      2.53 o 
   2   2   4       22.00       25.20      0.75 o 
   3   2   4      114.36      111.15      1.28 o 
   4   2   4      237.78      218.53      2.86 o 
   5   2   4       15.79       16.01      0.79 o 
   6   2   4        0.74        0.93      1.27 o 
   7   2   4       12.69       13.30      1.70 o 
   8   2   4        7.67        7.16      1.25 o 
  -9   3   4       10.98        8.81      1.46 o 
  -8   3   4       16.74       14.81      1.43 o 
  -7   3   4       37.58       42.58      1.62 o 
  -6   3   4       43.85       40.03      1.10 o 
  -5   3   4       49.17       50.29      1.71 o 
  -4   3   4       41.79       39.34      1.59 o 
  -3   3   4        7.59       26.13      1.38 o 
  -2   3   4       34.25       40.04      1.02 o 
  -1   3   4       60.94       67.95      0.74 o 
   0   3   4       76.41       81.63      1.33 o 
   1   3   4       64.66       79.10      1.21 o 
   2   3   4        0.33        0.95      0.51 o 
   3   3   4        4.94        6.76      0.66 o 
   4   3   4        3.15        5.66      0.79 o 
   5   3   4       28.62       32.37      1.15 o 
   6   3   4      149.62      160.20      3.22 o 
   7   3   4        1.20        2.11      1.51 o 
   8   3   4        5.44        9.56      1.59 o 
  -8   4   4        3.34        4.16      1.28 o 
  -7   4   4        4.42        2.17      1.15 o 
  -6   4   4       20.99       17.17      1.53 o 
  -5   4   4       59.30       65.67      2.23 o 
  -4   4   4      189.23      184.49      3.11 o 
  -3   4   4       51.05       57.08      2.02 o 
  -2   4   4       11.65       13.01      0.57 o 
  -1   4   4       78.73       88.06      0.92 o 
   0   4   4       60.12       68.35      1.31 o 
   1   4   4      100.38       94.02      1.02 o 
   2   4   4       72.02       66.01      2.00 o 
   3   4   4        0.00        0.25      1.29 o 
   4   4   4       79.29       76.97      2.45 o 
   5   4   4        0.10       -0.62      1.51 o 
   6   4   4       15.03       18.55      1.73 o 
   7   4   4        0.56       -1.53      1.53 o 
  -7   5   4        3.62        2.59      1.21 o 
  -6   5   4       10.97       13.50      1.75 o 
  -5   5   4        3.55        2.50      1.57 o 
  -4   5   4       43.41       41.81      2.16 o 
  -3   5   4       38.72       33.70      1.15 o 
  -2   5   4        7.75        6.71      1.00 o 
  -1   5   4        0.63        1.06      0.69 o 
   0   5   4        9.40       11.44      1.89 o 
   1   5   4       98.09       96.88      2.84 o 
   2   5   4      126.45      116.22      2.71 o 
   3   5   4       88.53       96.47      2.62 o 
   4   5   4        0.57       -1.29      1.55 o 
   5   5   4        9.29        9.10      1.63 o 
   6   5   4        2.78        2.77      1.72 o 
   7   5   4        2.85        4.91      1.75 o 
  -6   6   4        4.76        1.29      1.59 o 
  -5   6   4        1.02        0.57      1.43 o 
  -4   6   4        0.47        0.67      0.87 o 
  -3   6   4        0.00       -0.19      1.54 o 
  -2   6   4       63.04       54.03      2.15 o 
  -1   6   4        3.40        2.93      0.81 o 
   0   6   4        3.38        3.00      0.79 o 
   1   6   4        2.27        2.07      1.12 o 
   2   6   4        3.18        2.42      1.40 o 
   3   6   4       23.41       22.95      1.85 o 
   4   6   4        0.05        1.31      1.53 o 
   5   6   4       18.94       19.66      1.82 o 
   6   6   4        5.21        8.52      1.67 o 
  -5   7   4        0.51        5.37      2.00 o 
  -4   7   4        5.47        1.21      1.86 o 
  -3   7   4        2.35        1.97      1.93 o 
  -2   7   4        0.63       -0.19      1.65 o 
  -1   7   4        0.00        0.82      0.85 o 
   0   7   4       16.55       13.46      1.51 o 
   1   7   4        0.09        1.16      1.51 o 
   2   7   4        5.29        5.04      1.45 o 
   3   7   4        4.24       10.27      1.94 o 
   4   7   4        0.32        0.22      1.42 o 
  -1   8   4        1.77       10.66      2.19 o 
   0   8   4        0.02        2.70      1.84 o 
  -9   0   5        0.12       -0.23      1.33 o 
  -7   0   5        3.73        2.82      1.14 o 
  -5   0   5      473.86      545.13      3.74 o 
  -3   0   5      250.68      298.41      3.90 o 
  -1   0   5     2092.62     2137.55      5.35 o 
   1   0   5        9.15        8.78      0.70 o 
   3   0   5       10.76        9.16      0.93 o 
   5   0   5       46.91       51.28      5.11 o 
   7   0   5       12.09       12.62      0.95 o 
   9   0   5       10.67        8.90      1.43 o 
  -9   1   5       12.92       13.37      1.10 o 
  -8   1   5        1.68        2.15      1.33 o 
  -7   1   5       64.19       66.84      1.35 o 
  -6   1   5      195.21      203.48      1.90 o 
  -5   1   5        1.30        1.64      0.66 o 
  -4   1   5      581.01      619.22      7.93 o 
  -3   1   5     1547.52     1716.05     15.98 o 
  -2   1   5       31.73       39.36      0.60 o 
  -1   1   5       27.98       22.50      0.32 o 
   0   1   5      145.00      137.03      1.30 o 
   1   1   5        2.88        2.06      0.33 o 
   2   1   5      108.73      117.61      1.75 o 
   3   1   5      163.05      153.55      3.17 o 
   4   1   5        0.52        0.52      0.46 o 
   5   1   5      118.28      121.06      1.71 o 
   6   1   5       16.49       15.29      0.75 o 
   7   1   5       13.11       11.69      0.74 o 
   8   1   5        1.26        1.82      1.19 o 
  -9   2   5        0.95       -0.50      0.99 o 
  -8   2   5        0.14        0.61      0.94 o 
  -7   2   5       21.74       25.02      2.30 o 
  -6   2   5      124.69      118.71      2.08 o 
  -5   2   5      177.95      169.98      1.91 o 
  -4   2   5      261.52      268.33      5.04 o 
  -3   2   5      117.43      140.46      2.14 o 
  -2   2   5        5.21        4.85      0.29 o 
  -1   2   5      235.85      234.20      2.72 o 
   0   2   5      162.53      168.32      2.40 o 
   1   2   5      145.71      118.00      1.02 o 
   2   2   5      186.46      181.08      1.36 o 
   3   2   5      678.70      640.46      7.92 o 
   4   2   5      168.63      177.66      7.24 o 
   5   2   5      148.47      143.61      1.81 o 
   6   2   5        7.66        7.79      1.38 o 
   7   2   5        2.50        3.72      1.47 o 
   8   2   5        0.97        1.46      0.93 o 
  -9   3   5        3.87        4.18      1.38 o 
  -8   3   5       10.97        7.66      1.35 o 
  -7   3   5        1.91        1.75      1.12 o 
  -6   3   5        0.05        0.59      1.04 o 
  -5   3   5       34.79       37.86      1.03 o 
  -4   3   5       29.07       30.97      1.53 o 
  -3   3   5       89.25       94.21      2.08 o 
  -2   3   5      100.85       95.47      2.17 o 
  -1   3   5        4.49        5.82      0.37 o 
   0   3   5        0.06       -0.08      0.25 o 
   1   3   5       33.45       26.20      0.48 o 
   2   3   5      114.60      131.15      1.52 o 
   3   3   5      283.61      293.00      1.73 o 
   4   3   5       78.77       77.47      1.79 o 
   5   3   5        2.13        0.57      0.84 o 
   6   3   5        0.07        0.25      1.00 o 
   7   3   5        4.06        2.72      1.44 o 
   8   3   5        0.04        1.80      1.45 o 
  -8   4   5        0.33        0.88      1.20 o 
  -7   4   5        0.09        0.32      1.12 o 
  -6   4   5        9.49       10.20      1.74 o 
  -5   4   5        0.00        0.02      1.26 o 
  -4   4   5       11.92       14.35      1.53 o 
  -3   4   5        3.79        4.66      0.81 o 
  -2   4   5        0.49        0.99      0.48 o 
  -1   4   5       20.64       14.48      0.55 o 
   0   4   5       42.60       48.71      0.82 o 
   1   4   5      185.49      162.01      2.85 o 
   2   4   5       23.28       21.44      0.84 o 
   3   4   5       88.60       96.26      2.40 o 
   4   4   5       69.31       72.04      2.38 o 
   5   4   5        0.18       -0.43      1.54 o 
   6   4   5        0.43       -0.50      1.52 o 
   7   4   5        6.48        1.81      1.68 o 
  -7   5   5        0.09       -0.73      1.16 o 
  -6   5   5        8.71        7.16      1.58 o 
  -5   5   5        4.71        2.88      1.49 o 
  -4   5   5        1.38        0.19      1.55 o 
  -3   5   5        5.00        5.29      0.80 o 
  -2   5   5        4.24        5.25      0.70 o 
  -1   5   5      156.64      156.54      3.55 o 
   0   5   5        8.36        9.68      0.79 o 
   1   5   5       67.51       70.29      1.67 o 
   2   5   5      188.77      175.51      3.15 o 
   3   5   5       11.18       11.13      1.60 o 
   4   5   5       89.27       97.68      2.85 o 
   5   5   5        7.38        8.70      1.75 o 
   6   5   5        0.00        3.37      1.80 o 
   7   5   5        3.51        6.36      1.77 o 
  -6   6   5        0.64        0.34      1.37 o 
  -5   6   5        3.83        4.26      1.02 o 
  -4   6   5        0.10       -1.18      1.80 o 
  -3   6   5       76.64       80.44      4.79 o 
  -2   6   5        9.27        5.52      0.83 o 
  -1   6   5       59.50       61.48      1.32 o 
   0   6   5       87.58       87.43      1.77 o 
   1   6   5        0.05        0.31      1.28 o 
   2   6   5       25.47       24.23      1.80 o 
   3   6   5       15.95       14.39      1.78 o 
   4   6   5        0.62        2.52      1.44 o 
   5   6   5        8.40       10.83      1.89 o 
  -5   7   5        2.55        0.42      1.92 o 
  -4   7   5        3.40        6.61      2.20 o 
  -3   7   5       13.11        9.89      2.01 o 
  -2   7   5       30.53       25.56      1.40 o 
  -1   7   5        0.81        1.17      0.84 o 
   0   7   5        1.87        3.94      1.67 o 
   1   7   5        4.91        3.61      1.50 o 
   2   7   5        2.41        2.16      1.42 o 
   3   7   5        0.86        4.24      1.56 o 
  -1   8   5        0.11        3.10      1.87 o 
   0   8   5        0.31        3.34      2.13 o 
  -8   0   6       14.95       16.18      1.47 o 
  -6   0   6       22.29       19.38      1.32 o 
  -4   0   6      428.72      416.40      4.44 o 
  -2   0   6      626.00      643.16      2.20 o 
   0   0   6      667.27      677.13      3.84 o 
   2   0   6      226.09      202.38      2.03 o 
   4   0   6        0.17        0.22      1.00 o 
   6   0   6       87.74       90.09      5.09 o 
   8   0   6        0.79       -0.12      1.17 o 
  -9   1   6        0.87        0.37      0.96 o 
  -8   1   6        8.27        8.95      0.98 o 
  -7   1   6       23.46       23.83      1.02 o 
  -6   1   6        4.91        4.65      0.82 o 
  -5   1   6      102.34       94.08      1.28 o 
  -4   1   6        5.05        6.31      0.49 o 
  -3   1   6      426.12      456.90      5.37 o 
  -2   1   6       45.90       48.26      1.17 o 
  -1   1   6      759.54      746.11      7.82 o 
   0   1   6      443.75      414.42      2.92 o 
   1   1   6      190.03      155.53      3.04 o 
   2   1   6      601.07      585.97     10.10 o 
   3   1   6        4.48        3.72      0.42 o 
   4   1   6      165.19      171.16      6.12 o 
   5   1   6        4.50        3.67      0.57 o 
   6   1   6        0.05        0.36      0.59 o 
   7   1   6        5.76        5.00      0.83 o 
   8   1   6        0.02        2.82      1.01 o 
  -9   2   6        0.08        1.79      1.30 o 
  -8   2   6        3.20        4.71      1.32 o 
  -7   2   6        0.51        0.57      1.14 o 
  -6   2   6      104.31      103.58      1.94 o 
  -5   2   6       37.76       34.62      0.90 o 
  -4   2   6      361.51      354.49      4.83 o 
  -3   2   6       54.74       59.95      2.90 o 
  -2   2   6      145.11      168.66      2.53 o 
  -1   2   6      125.84      121.19      1.08 o 
   0   2   6      701.63      730.52      9.95 o 
   1   2   6      322.75      328.55      3.04 o 
   2   2   6      196.74      223.97      4.28 o 
   3   2   6        9.89        9.84      0.44 o 
   4   2   6       47.17       51.99      1.33 o 
   5   2   6       62.22       60.70      1.35 o 
   6   2   6       10.40       10.43      1.28 o 
   7   2   6       20.87       22.76      1.86 o 
   8   2   6       12.24       12.10      3.27 o 
  -9   3   6        0.43        2.09      1.42 o 
  -8   3   6        1.37        1.87      1.19 o 
  -7   3   6       12.67       11.70      1.23 o 
  -6   3   6      153.29      148.54      2.28 o 
  -5   3   6        1.48        1.43      0.66 o 
  -4   3   6        5.88        5.17      0.65 o 
  -3   3   6       23.10       29.82      1.67 o 
  -2   3   6      714.60      679.71      5.35 o 
  -1   3   6       14.60       20.00      0.56 o 
   0   3   6      168.82      177.88      0.85 o 
   1   3   6       43.40       40.52      0.56 o 
   2   3   6        7.88        4.65      0.50 o 
   3   3   6      105.39      114.83      2.57 o 
   4   3   6       53.96       55.12      1.01 o 
   5   3   6       10.47       10.14      1.31 o 
   6   3   6       19.97       19.02      1.16 o 
   8   3   6        6.68        5.04      1.67 o 
  -8   4   6        7.99        6.45      1.27 o 
  -7   4   6        6.70        8.17      1.20 o 
  -6   4   6       88.24       84.65      2.30 o 
  -5   4   6       81.33       85.19      2.43 o 
  -4   4   6      267.97      285.16      2.71 o 
  -3   4   6        7.10        6.07      0.96 o 
  -2   4   6        0.66        0.42      0.48 o 
  -1   4   6        9.95        8.17      0.50 o 
   0   4   6       13.04       13.82      0.63 o 
   1   4   6       36.79       39.45      1.89 o 
   2   4   6        1.86        2.64      0.70 o 
   3   4   6       49.10       58.34      2.13 o 
   4   4   6       60.78       62.50      2.25 o 
   5   4   6        8.07        9.13      1.64 o 
   6   4   6        6.50        8.41      1.79 o 
   7   4   6        0.71       -0.20      1.57 o 
  -7   5   6        4.51        7.23      1.30 o 
  -6   5   6       11.23       11.13      0.99 o 
  -5   5   6       62.06       62.75      2.02 o 
  -4   5   6       13.05       13.32      0.92 o 
  -3   5   6       73.53       73.62      2.26 o 
  -2   5   6       68.46       67.81      1.18 o 
  -1   5   6       55.28       57.62      2.31 o 
   0   5   6       29.92       31.47      1.24 o 
   1   5   6      111.78      124.10      1.92 o 
   2   5   6        5.83        7.57      1.61 o 
   3   5   6      109.59      115.46      2.88 o 
   4   5   6       39.69       39.64      2.08 o 
   5   5   6       38.95       42.11      2.32 o 
   6   5   6        1.93        4.55      1.69 o 
  -6   6   6        0.21        8.52      1.67 o 
  -5   6   6       19.19       17.83      1.31 o 
  -4   6   6        0.12       -0.21      1.09 o 
  -3   6   6        2.43        2.34      1.07 o 
  -2   6   6        0.89        0.39      1.07 o 
  -1   6   6       19.53       18.68      0.99 o 
   0   6   6       46.31       46.12      2.68 o 
   1   6   6       48.53       49.44      1.54 o 
   2   6   6        2.56        1.46      1.34 o 
   3   6   6       41.77       46.16      2.20 o 
   4   6   6        3.67        4.02      1.66 o 
   5   6   6        0.52       -0.31      1.63 o 
  -4   7   6        1.82       -0.19      1.74 o 
  -3   7   6        2.76        2.42      1.06 o 
  -2   7   6        1.26        2.81      1.01 o 
  -1   7   6        3.00        4.57      0.91 o 
   0   7   6        1.94        2.18      2.22 o 
   1   7   6        5.62        2.39      1.52 o 
   2   7   6        0.30        4.76      1.64 o 
  -9   0   7        0.41        0.05      1.40 o 
  -7   0   7       61.58       68.80      1.95 o 
  -5   0   7      224.87      248.79      2.70 o 
  -3   0   7       56.39       65.57      0.97 o 
  -1   0   7     1252.08     1300.07      4.85 o 
   1   0   7      582.49      554.86      3.12 o 
   3   0   7      498.51      459.30      3.42 o 
   5   0   7        0.63        0.61      1.13 o 
   7   0   7       59.01       60.11      3.57 o 
  -9   1   7        5.90        6.35      2.84 o 
  -8   1   7        9.85        8.18      1.80 o 
  -7   1   7        1.47        1.97      0.83 o 
  -6   1   7      428.96      432.45     10.05 o 
  -5   1   7       40.98       41.57      0.98 o 
  -4   1   7      200.86      234.12      5.74 o 
  -3   1   7      198.00      238.71      1.67 o 
  -2   1   7      260.41      313.67      3.73 o 
  -1   1   7      118.69      123.68      0.96 o 
   0   1   7       62.24       82.80      0.76 o 
   1   1   7     1561.09     1480.06     12.62 o 
   2   1   7      149.43      128.18      1.27 o 
   3   1   7       11.71       13.31      1.24 o 
   4   1   7      139.64      129.45      1.76 o 
   5   1   7        1.27        1.38      0.53 o 
   6   1   7       20.07       19.82      1.15 o 
   7   1   7       19.27       19.00      1.45 o 
   8   1   7       30.45       33.77      1.60 o 
  -9   2   7        1.84        1.39      1.30 o 
  -8   2   7       79.63       73.64      2.09 o 
  -7   2   7        0.18        0.14      1.18 o 
  -6   2   7       44.02       47.00      1.51 o 
  -5   2   7      130.42      129.79      1.91 o 
  -4   2   7        4.22        5.66      0.64 o 
  -3   2   7       38.70       34.77      0.67 o 
  -2   2   7       29.67       27.45      0.53 o 
  -1   2   7     1437.99     1493.57      9.69 o 
   0   2   7      116.98      120.16      1.15 o 
   1   2   7      783.46      826.10      2.33 o 
   2   2   7      562.54      555.18      3.88 o 
   3   2   7       18.91       14.62      0.77 o 
   4   2   7        0.27        0.31      0.75 o 
   5   2   7       50.99       51.64      1.56 o 
   6   2   7        1.61        1.25      0.99 o 
   7   2   7       27.21       26.25      1.90 o 
   8   2   7        2.82        5.45      2.08 o 
  -8   3   7        0.04        1.99      1.25 o 
  -7   3   7       18.71       15.34      1.30 o 
  -6   3   7       27.60       25.53      1.29 o 
  -5   3   7        0.05       -0.37      1.70 o 
  -4   3   7       10.60       10.96      1.20 o 
  -3   3   7      149.97      125.14      7.89 o 
  -2   3   7        1.23        1.75      0.42 o 
  -1   3   7        5.31        5.62      0.41 o 
   0   3   7      119.74      147.67      2.21 o 
   1   3   7      154.29      139.39      1.49 o 
   2   3   7        5.98        7.88      0.94 o 
   3   3   7       61.38       55.64      1.65 o 
   4   3   7       14.57       14.62      1.42 o 
   5   3   7       18.69       18.62      1.09 o 
   6   3   7        9.21        6.01      1.38 o 
   7   3   7        2.65        3.26      1.09 o 
   8   3   7        4.78        5.20      1.42 o 
  -8   4   7       10.54        8.05      1.31 o 
  -7   4   7        0.01       -0.70      1.06 o 
  -6   4   7       10.08       11.27      1.15 o 
  -5   4   7       50.06       45.59      4.38 o 
  -4   4   7       51.49       48.31      1.47 o 
  -3   4   7        9.00        7.99      0.92 o 
  -2   4   7        1.14        1.49      0.49 o 
  -1   4   7       71.85       66.21      0.74 o 
   0   4   7       46.28       41.54      0.86 o 
   1   4   7      178.67      166.89      1.78 o 
   2   4   7      369.73      358.73      6.15 o 
   3   4   7      125.31      123.85      1.74 o 
   4   4   7       54.65       59.00      2.26 o 
   5   4   7        0.21        0.77      1.49 o 
   6   4   7        0.72        2.12      1.65 o 
   7   4   7        2.45        4.70      1.59 o 
  -7   5   7        3.88        5.86      1.17 o 
  -6   5   7       15.16       15.50      1.70 o 
  -5   5   7        0.83        0.76      1.50 o 
  -4   5   7       13.78       11.83      0.94 o 
  -3   5   7       12.51       11.74      0.89 o 
  -2   5   7       11.46        9.91      0.87 o 
  -1   5   7        5.11        4.46      0.90 o 
   0   5   7      341.85      337.84      4.30 o 
   1   5   7      144.52      141.03      2.02 o 
   2   5   7      213.00      216.57      3.58 o 
   3   5   7        3.23        6.55      1.69 o 
   4   5   7       22.41       25.41      1.96 o 
   5   5   7        6.84       12.15      1.80 o 
   6   5   7        1.19        2.64      1.59 o 
  -6   6   7        3.18        1.61      1.14 o 
  -5   6   7        0.21        0.93      1.07 o 
  -4   6   7       15.50       15.46      2.47 o 
  -3   6   7        7.64        7.49      1.18 o 
  -2   6   7       26.73       27.06      2.37 o 
  -1   6   7       42.84       43.64      1.43 o 
   0   6   7        6.83        5.12      1.05 o 
   1   6   7       35.53       35.23      1.42 o 
   2   6   7        4.82        3.87      1.42 o 
   3   6   7       16.73       22.08      1.80 o 
   4   6   7       17.51       21.86      1.90 o 
  -4   7   7        1.87        0.57      2.27 o 
  -3   7   7       13.96       14.73      1.28 o 
  -2   7   7        1.22        2.72      2.40 o 
  -1   7   7        0.02        0.47      1.29 o 
   0   7   7       16.29       20.24      1.26 o 
   1   7   7        4.57        3.64      1.34 o 
   2   7   7        0.99        2.96      1.44 o 
   3   7   7        0.04       -1.41      1.41 o 
  -8   0   8       13.91       15.10      1.57 o 
  -6   0   8      163.48      151.86      2.48 o 
  -4   0   8      199.53      194.06      2.23 o 
  -2   0   8     1314.16     1441.53      5.72 o 
   0   0   8      289.91      268.31      6.65 o 
   2   0   8      333.94      344.01      2.90 o 
   4   0   8        0.07        0.40      1.03 o 
   6   0   8       23.44       25.47      0.98 o 
   8   0   8       87.67      105.70      3.07 o 
  -9   1   8       52.62       56.13      4.89 o 
  -8   1   8       33.90       36.70      2.18 o 
  -7   1   8       36.93       33.89      2.36 o 
  -6   1   8      106.86      110.45      5.14 o 
  -5   1   8      251.74      248.45      2.59 o 
  -4   1   8        0.06       -0.16      0.70 o 
  -3   1   8      285.76      266.78      2.68 o 
  -2   1   8      260.35      301.82      1.84 o 
  -1   1   8       42.00       40.98      1.30 o 
   0   1   8     2603.79     2662.39      4.56 o 
   1   1   8       19.14       23.86      0.59 o 
   2   1   8       13.99       11.91      0.69 o 
   3   1   8       18.85       15.07      1.32 o 
   4   1   8        0.08        0.48      0.73 o 
   5   1   8        0.29        0.50      0.83 o 
   6   1   8       15.90       15.04      1.10 o 
   7   1   8       79.06       81.79      2.56 o 
   8   1   8       14.88       19.65      1.22 o 
  -9   2   8        3.08        1.90      1.36 o 
  -8   2   8      133.80      119.02      2.44 o 
  -7   2   8      159.34      151.96      2.50 o 
  -6   2   8        1.05        0.87      0.98 o 
  -5   2   8       24.81       24.74      1.20 o 
  -4   2   8      230.55      251.96      3.17 o 
  -3   2   8       15.17       15.49      0.47 o 
  -2   2   8      139.05      139.65      2.69 o 
  -1   2   8      613.87      626.08      6.01 o 
   0   2   8       11.26        9.92      0.41 o 
   1   2   8      354.80      348.11      5.60 o 
   2   2   8      224.78      214.86      3.02 o 
   3   2   8       13.13       15.15      0.78 o 
   4   2   8       27.53       27.70      0.94 o 
   5   2   8       35.60       35.74      1.19 o 
   6   2   8       14.61       12.65      1.13 o 
   7   2   8       11.64       11.83      1.21 o 
   8   2   8       32.61       31.77      3.86 o 
  -8   3   8        6.33        4.84      1.31 o 
  -7   3   8       16.64       15.20      1.30 o 
  -6   3   8      111.80      112.62      2.02 o 
  -5   3   8       20.56       19.73      1.06 o 
  -4   3   8       14.76       16.21      0.68 o 
  -3   3   8        8.88       10.83      0.57 o 
  -2   3   8      139.62      146.33      2.11 o 
  -1   3   8      141.27      144.73      2.70 o 
   0   3   8      212.49      220.79      4.06 o 
   1   3   8       84.48       90.18      1.29 o 
   2   3   8       10.67        9.29      0.72 o 
   3   3   8       65.39       63.73      6.12 o 
   4   3   8        0.05       -0.46      0.75 o 
   5   3   8        2.47        4.46      0.96 o 
   6   3   8       14.89       13.67      1.54 o 
   7   3   8        6.52       10.48      1.93 o 
  -8   4   8        0.25        0.63      1.21 o 
  -7   4   8        0.00       -0.73      1.05 o 
  -6   4   8       25.74       22.63      1.28 o 
  -5   4   8        0.36        0.14      0.97 o 
  -4   4   8      167.52      160.50      8.92 o 
  -3   4   8       18.34       19.22      0.88 o 
  -2   4   8       42.59       43.90      1.54 o 
  -1   4   8      185.34      185.19      5.16 o 
   0   4   8       57.21       62.92      1.03 o 
   1   4   8        7.34        7.47      0.69 o 
   2   4   8      128.90      124.57      3.90 o 
   3   4   8       13.25       14.10      0.95 o 
   4   4   8       31.07       37.54      2.06 o 
   5   4   8        2.66        2.46      1.35 o 
   6   4   8        1.37        3.61      1.53 o 
   7   4   8        0.74        1.50      1.47 o 
  -7   5   8       15.77       15.47      1.96 o 
  -6   5   8       16.45       19.87      1.96 o 
  -5   5   8       29.58       32.87      1.53 o 
  -4   5   8        4.90        4.60      0.82 o 
  -3   5   8      102.82      107.97      2.46 o 
  -2   5   8      151.95      153.94      4.01 o 
  -1   5   8        0.95        1.38      0.97 o 
   0   5   8        0.23        0.36      0.93 o 
   1   5   8      268.43      261.05      2.64 o 
   2   5   8       10.82        8.84      1.50 o 
   3   5   8       50.97       54.72      2.24 o 
   4   5   8       13.45       18.52      1.74 o 
   5   5   8        0.13       -0.80      1.42 o 
   6   5   8        6.09        5.95      1.82 o 
  -6   6   8        0.82        1.17      1.36 o 
  -5   6   8        1.82        4.71      1.21 o 
  -4   6   8       28.65       31.59      1.73 o 
  -3   6   8       39.01       40.13      2.41 o 
  -2   6   8       30.39       27.81      1.41 o 
  -1   6   8       85.98       83.61      1.78 o 
   0   6   8       14.62       17.08      1.25 o 
   1   6   8        2.80        0.16      1.02 o 
   2   6   8        0.46        2.94      1.54 o 
   3   6   8        7.41        7.53      1.68 o 
   4   6   8        2.94       -0.27      1.57 o 
   5   6   8        4.02        1.62      1.61 o 
  -4   7   8        1.22        1.37      1.39 o 
  -3   7   8        1.37        1.77      1.31 o 
  -2   7   8        2.93        4.71      1.53 o 
  -1   7   8       15.68       15.40      1.75 o 
   0   7   8        0.07       -0.83      1.01 o 
   1   7   8        0.09        1.23      1.49 o 
   2   7   8        5.09        3.38      1.66 o 
  -9   0   9        3.89        1.62      1.54 o 
  -7   0   9       19.21       16.50      1.40 o 
  -5   0   9      146.88      156.46      2.27 o 
  -3   0   9      142.30      158.71      2.32 o 
  -1   0   9      161.38      157.16      2.03 o 
   1   0   9      158.31      209.56      1.38 o 
   3   0   9      692.86      592.17      4.09 o 
   5   0   9      237.63      221.92      3.15 o 
   7   0   9        4.48        3.67      1.52 o 
  -9   1   9        5.11        6.60      1.13 o 
  -8   1   9      146.13      138.84      2.81 o 
  -7   1   9        2.14        1.82      0.88 o 
  -6   1   9       49.15       53.49      1.64 o 
  -5   1   9       54.07       54.76      1.45 o 
  -4   1   9      117.33      134.64      1.41 o 
  -3   1   9      302.69      339.98      1.81 o 
  -2   1   9      122.01      120.68      1.61 o 
  -1   1   9       36.62       41.15      0.70 o 
   0   1   9      332.87      375.54      1.29 o 
   1   1   9     1419.65     1392.60     13.39 o 
   2   1   9      420.29      403.17      2.29 o 
   3   1   9        0.95        1.03      0.65 o 
   4   1   9       39.66       38.89      1.06 o 
   5   1   9       23.35       22.04      1.07 o 
   6   1   9       77.94       80.65      1.74 o 
   7   1   9        9.05        8.15      0.88 o 
   8   1   9       11.41       13.74      1.24 o 
  -9   2   9        0.56       -1.11      1.29 o 
  -8   2   9        0.09        0.85      1.16 o 
  -7   2   9      196.76      181.63      2.67 o 
  -6   2   9       44.21       38.95      1.39 o 
  -5   2   9       49.40       49.36      1.33 o 
  -4   2   9        0.28        0.58      0.47 o 
  -3   2   9       83.29      107.00      2.56 o 
  -2   2   9      131.54      154.34      3.87 o 
  -1   2   9     2007.58     2015.48      6.53 o 
   0   2   9      261.11      296.78      1.42 o 
   1   2   9        1.12        0.62      0.27 o 
   2   2   9       20.15       14.88      1.67 o 
   3   2   9      127.77      125.49      2.00 o 
   4   2   9       14.99       14.28      0.90 o 
   5   2   9       64.02       68.53      1.50 o 
   6   2   9       10.69       11.80      1.14 o 
   7   2   9        1.55        4.02      1.18 o 
  -8   3   9        0.65        0.26      1.10 o 
  -7   3   9        0.17       -0.01      1.12 o 
  -6   3   9       20.15       21.65      1.26 o 
  -5   3   9       13.44       12.34      0.87 o 
  -4   3   9       31.86       28.82      0.75 o 
  -3   3   9        2.26        1.84      0.62 o 
  -2   3   9       40.61       47.75      2.69 o 
  -1   3   9       76.61       72.50      1.54 o 
   0   3   9       78.04       79.39      1.02 o 
   1   3   9      192.73      202.69      3.25 o 
   2   3   9        1.64        0.05      0.63 o 
   3   3   9       22.02       20.31      2.60 o 
   4   3   9       11.49        9.36      0.87 o 
   5   3   9       12.75       14.41      1.06 o 
   6   3   9       51.08       52.73      2.13 o 
   7   3   9        4.18        5.14      1.56 o 
  -8   4   9        0.01        1.05      1.16 o 
  -7   4   9        1.56        1.04      0.98 o 
  -6   4   9        0.77       -0.06      0.78 o 
  -5   4   9       20.18       21.92      1.28 o 
  -4   4   9       30.38       33.65      1.41 o 
  -3   4   9       13.46       13.72      0.86 o 
  -2   4   9       33.88       33.26      1.15 o 
  -1   4   9       10.69       10.38      0.68 o 
   0   4   9      191.67      192.01      1.63 o 
   1   4   9       46.82       38.78      1.05 o 
   2   4   9        1.73        1.71      0.77 o 
   3   4   9       24.82       30.20      3.29 o 
   4   4   9       29.11       24.71      2.23 o 
   5   4   9        3.01        3.39      1.43 o 
   6   4   9        0.23        2.69      1.37 o 
  -6   5   9        1.19        1.07      1.59 o 
  -5   5   9        0.71        2.19      1.32 o 
  -4   5   9        6.40        5.75      0.89 o 
  -3   5   9       98.38      103.86      1.55 o 
  -2   5   9      283.56      287.60      2.68 o 
  -1   5   9        4.28        5.51      0.76 o 
   0   5   9       42.80       37.39      1.31 o 
   1   5   9       21.45       22.75      2.38 o 
   2   5   9       12.12       14.75      1.51 o 
   3   5   9        0.13        1.65      1.48 o 
   4   5   9        0.33        2.61      1.63 o 
   5   5   9        0.58       -0.49      1.58 o 
   6   5   9        8.67        9.97      1.93 o 
  -6   6   9        3.39        5.47      2.76 o 
  -5   6   9       18.38       19.62      1.38 o 
  -4   6   9       13.51       15.58      1.35 o 
  -3   6   9        0.32        0.91      1.05 o 
  -2   6   9       26.68       33.01      2.04 o 
  -1   6   9      176.94      174.69      3.51 o 
   0   6   9       14.69       18.20      1.19 o 
   1   6   9       12.13       12.83      1.08 o 
   2   6   9        3.43        6.59      1.45 o 
   3   6   9        0.45       -0.20      1.36 o 
   4   6   9        2.74        0.94      1.44 o 
  -4   7   9        3.35        4.60      1.40 o 
  -3   7   9       29.37       33.12      1.59 o 
  -2   7   9        6.32        7.47      1.65 o 
  -1   7   9        2.30        3.79      1.61 o 
   0   7   9       24.97       24.90      2.28 o 
   1   7   9        8.22       11.33      1.47 o 
   2   7   9        0.85       -1.40      1.40 o 
   3   7   9       10.35       12.13      1.83 o 
  -8   0  10       14.47       17.71      1.72 o 
  -6   0  10        0.19       -0.36      1.15 o 
  -4   0  10       23.79       30.07      1.58 o 
  -2   0  10       29.11       38.46      1.32 o 
   0   0  10       80.93       78.91      0.97 o 
   2   0  10       53.30       48.92      1.48 o 
   4   0  10      270.30      246.11      3.12 o 
   6   0  10       91.61       84.37      2.41 o 
   8   0  10        2.72        3.43      1.69 o 
  -9   1  10       30.33       27.61      1.83 o 
  -8   1  10        3.00        5.91      1.49 o 
  -7   1  10        8.35        6.99      1.31 o 
  -6   1  10        3.70        5.31      1.14 o 
  -5   1  10       15.80       17.76      1.06 o 
  -4   1  10       31.61       30.72      0.79 o 
  -3   1  10       31.64       24.47      1.07 o 
  -2   1  10        5.45        6.59      0.50 o 
  -1   1  10       42.85       36.37      1.46 o 
   0   1  10        0.94        0.77      0.26 o 
   1   1  10        0.13        0.91      0.45 o 
   2   1  10      192.69      180.38      1.66 o 
   3   1  10       59.52       55.88      2.92 o 
   4   1  10       10.38       10.81      0.88 o 
   5   1  10       23.83       27.45      2.95 o 
   6   1  10       27.48       27.46      3.11 o 
   7   1  10        4.53        5.31      1.19 o 
  -9   2  10       25.16       19.41      1.58 o 
  -8   2  10        0.00       -1.06      1.21 o 
  -7   2  10       27.51       26.05      1.46 o 
  -6   2  10       22.08       21.92      1.21 o 
  -5   2  10        0.28        0.26      0.74 o 
  -4   2  10       40.94       47.15      0.89 o 
  -3   2  10       41.00       45.08      1.42 o 
  -2   2  10       83.68       78.52      2.67 o 
  -1   2  10      136.74      137.46      4.10 o 
   0   2  10       61.66       59.65      1.23 o 
   1   2  10      107.85      106.25      1.05 o 
   2   2  10        0.05       -0.15      0.66 o 
   3   2  10        1.50        2.72      0.85 o 
   4   2  10        1.70        1.97      0.82 o 
   5   2  10        2.34        3.19      0.92 o 
   6   2  10       57.18       61.37      3.25 o 
   7   2  10        0.41        2.29      1.15 o 
  -8   3  10        2.58        3.06      1.10 o 
  -7   3  10        9.36       10.03      1.18 o 
  -6   3  10       18.60       18.20      1.05 o 
  -5   3  10       64.19       65.08      1.34 o 
  -4   3  10       73.61       75.96      1.39 o 
  -3   3  10      129.74      121.10      2.55 o 
  -2   3  10      734.19      726.59      3.63 o 
  -1   3  10        5.33        3.44      0.55 o 
   0   3  10       72.64       83.49      1.07 o 
   1   3  10       40.44       43.80      0.88 o 
   2   3  10        0.44       -0.06      0.64 o 
   3   3  10       21.17       19.51      0.92 o 
   4   3  10       23.45       22.57      1.48 o 
   5   3  10       44.71       45.60      1.39 o 
   6   3  10        2.32        4.81      1.09 o 
   7   3  10        5.46        4.18      1.68 o 
  -8   4  10        2.29        1.40      2.36 o 
  -7   4  10       16.13       16.56      1.13 o 
  -6   4  10        0.39       -0.88      1.84 o 
  -5   4  10        0.12        2.13      1.70 o 
  -4   4  10      206.70      219.50      2.52 o 
  -3   4  10       35.65       38.09      1.66 o 
  -2   4  10       36.52       34.47      1.19 o 
  -1   4  10        0.52        0.17      0.61 o 
   0   4  10      299.45      290.49      3.02 o 
   1   4  10       79.38       81.04      1.36 o 
   2   4  10       96.67      104.87      5.64 o 
   3   4  10        4.05        4.00      0.84 o 
   4   4  10        4.94        5.48      0.98 o 
   5   4  10        1.06        0.16      1.40 o 
   6   4  10        0.52       -0.05      1.39 o 
  -7   5  10        2.41        0.83      1.76 o 
  -6   5  10        1.26        6.27      1.87 o 
  -5   5  10        1.55        0.02      1.06 o 
  -4   5  10        7.94        9.56      0.92 o 
  -3   5  10        1.30        1.17      0.83 o 
  -2   5  10       14.67       16.57      1.17 o 
  -1   5  10      234.68      248.89      2.57 o 
   0   5  10       48.00       50.86      1.11 o 
   1   5  10       28.04       27.94      2.81 o 
   2   5  10       39.19       46.00      1.98 o 
   3   5  10        0.54        1.34      1.35 o 
   4   5  10       11.76       12.58      1.75 o 
   5   5  10        0.98       -0.94      1.57 o 
  -5   6  10       11.44        9.86      1.25 o 
  -4   6  10       10.33        9.97      1.87 o 
  -3   6  10       29.15       27.54      1.44 o 
  -2   6  10        0.14        1.88      1.66 o 
  -1   6  10        0.27       -0.13      1.40 o 
   0   6  10        0.75        0.16      1.40 o 
   1   6  10       13.76       13.76      1.12 o 
   2   6  10        1.51        2.92      1.46 o 
   3   6  10        4.49        3.04      1.31 o 
   4   6  10        7.88        6.92      1.46 o 
  -3   7  10        2.82        0.12      1.64 o 
  -2   7  10        1.64        2.06      1.34 o 
  -1   7  10        0.09        1.47      1.53 o 
   0   7  10        2.12        1.27      1.42 o 
   1   7  10        0.05        4.43      1.48 o 
   2   7  10        1.63       -1.27      1.27 o 
  -9   0  11       17.66       19.18      1.89 o 
  -7   0  11        1.40        1.94      1.34 o 
  -5   0  11       44.42       38.05      1.15 o 
  -3   0  11      479.40      485.77      4.05 o 
  -1   0  11       68.24       74.45      1.74 o 
   1   0  11        1.66        0.68      0.43 o 
   3   0  11     1190.67     1067.37      5.89 o 
   5   0  11       11.44       12.20      1.50 o 
   7   0  11       47.12       53.84      2.50 o 
  -9   1  11        2.42        1.24      1.38 o 
  -8   1  11        1.61        1.46      1.37 o 
  -7   1  11       12.62       12.69      1.39 o 
  -6   1  11       16.26       16.31      0.87 o 
  -5   1  11       22.12       22.01      0.83 o 
  -4   1  11       20.68       22.55      0.74 o 
  -3   1  11      171.74      174.04      1.80 o 
  -2   1  11      364.67      429.68      9.61 o 
  -1   1  11       30.26       22.65      0.64 o 
   0   1  11       71.54       83.06      0.96 o 
   1   1  11      204.27      179.12      2.30 o 
   2   1  11        0.81        0.44      0.77 o 
   3   1  11        0.03        0.27      0.71 o 
   4   1  11      107.78      100.14      5.72 o 
   5   1  11      215.17      205.95      2.27 o 
   6   1  11       39.84       39.04      3.96 o 
   7   1  11        9.44        8.41      1.48 o 
  -9   2  11       14.60       11.97      1.55 o 
  -8   2  11       18.02       13.59      1.41 o 
  -7   2  11       42.11       43.47      1.66 o 
  -6   2  11        6.94        6.55      0.92 o 
  -5   2  11      162.94      176.32     10.05 o 
  -4   2  11       10.07       10.23      1.16 o 
  -3   2  11        5.32        5.81      0.47 o 
  -2   2  11       41.62       46.41      1.06 o 
  -1   2  11        0.47        0.52      0.38 o 
   0   2  11      153.89      157.20      2.64 o 
   1   2  11       16.13       12.60      1.29 o 
   2   2  11        7.17        5.58      1.31 o 
   3   2  11       42.76       37.71      2.60 o 
   4   2  11       45.15       41.02      2.56 o 
   5   2  11        3.87        4.18      0.92 o 
   6   2  11        6.78        5.55      1.04 o 
   7   2  11        7.47        6.81      1.32 o 
  -8   3  11        3.87        1.95      1.03 o 
  -7   3  11        2.30        2.10      1.48 o 
  -6   3  11       37.99       38.71      2.73 o 
  -5   3  11      133.55      137.87      9.64 o 
  -4   3  11      131.43      134.75      3.03 o 
  -3   3  11      106.72      106.21      2.48 o 
  -2   3  11       40.71       42.02      1.31 o 
  -1   3  11       72.45       71.55      1.01 o 
   0   3  11        4.77        4.82      0.62 o 
   1   3  11       87.84       80.98      3.24 o 
   2   3  11        5.89        5.62      0.73 o 
   3   3  11       38.13       39.13      1.13 o 
   4   3  11       23.43       24.41      1.10 o 
   5   3  11        4.83        6.26      1.37 o 
   6   3  11        0.32        1.92      0.99 o 
   7   3  11        0.41       -0.46      1.66 o 
  -7   4  11        0.25       -1.90      1.93 o 
  -6   4  11        9.27        8.96      2.09 o 
  -5   4  11        0.10       -0.67      1.64 o 
  -4   4  11       52.95       56.51      3.67 o 
  -3   4  11      330.55      313.03     10.57 o 
  -2   4  11        6.92        8.47      1.08 o 
  -1   4  11        0.14        1.28      1.39 o 
   0   4  11       99.19       92.22      1.90 o 
   1   4  11       85.62       87.87      1.35 o 
   2   4  11        5.08        7.10      1.72 o 
   3   4  11       42.35       42.25      2.49 o 
   4   4  11        1.25        2.30      1.45 o 
   5   4  11        0.47       -0.45      1.22 o 
   6   4  11        5.23        5.53      1.65 o 
  -7   5  11        0.01        4.50      2.10 o 
  -6   5  11        1.44        0.07      1.52 o 
  -4   5  11       19.20       21.92      1.05 o 
  -3   5  11       43.77       44.23      1.42 o 
  -2   5  11        6.03        4.04      1.06 o 
  -1   5  11      111.91      117.43      1.94 o 
   0   5  11       25.81       26.26      0.96 o 
   1   5  11        3.03        2.53      1.75 o 
   2   5  11       15.27       15.24      1.55 o 
   3   5  11       12.82       13.65      1.56 o 
   4   5  11        0.18       -1.47      1.47 o 
   5   5  11        2.33       -0.77      1.39 o 
  -5   6  11        1.07        4.39      1.15 o 
  -4   6  11       13.88       15.83      1.31 o 
  -3   6  11       21.81       24.91      1.95 o 
  -2   6  11       14.29       12.55      1.68 o 
  -1   6  11       48.11       57.14      2.49 o 
   0   6  11        3.10        2.59      1.43 o 
   1   6  11       30.43       37.13      1.35 o 
   2   6  11        0.08       -0.78      1.39 o 
   3   6  11        1.07        0.12      1.42 o 
   4   6  11        1.72        1.57      1.41 o 
  -3   7  11        2.53        5.07      1.55 o 
  -2   7  11        7.63        7.08      1.69 o 
  -1   7  11        0.16        0.49      1.47 o 
   0   7  11        1.71        1.29      1.49 o 
   1   7  11       27.93       25.08      1.97 o 
  -8   0  12       54.15       54.40      2.17 o 
  -6   0  12        4.74        4.32      1.40 o 
  -4   0  12      161.75      174.70      2.88 o 
  -2   0  12      102.28      111.38      2.11 o 
   0   0  12      172.58      192.08      4.01 o 
   2   0  12      125.05      112.11      2.22 o 
   4   0  12      170.67      156.90      2.77 o 
   6   0  12       48.01       44.99      2.15 o 
  -9   1  12        0.89        0.66      1.46 o 
  -8   1  12       17.97       16.10      2.70 o 
  -7   1  12       16.50       11.79      1.49 o 
  -6   1  12       12.99       11.95      0.85 o 
  -5   1  12       23.44       18.70      0.85 o 
  -4   1  12        0.93        1.14      0.56 o 
  -3   1  12       49.72       48.64      1.32 o 
  -2   1  12      229.78      247.37      2.05 o 
  -1   1  12      160.63      155.41      1.55 o 
   0   1  12       71.74       74.87      1.63 o 
   1   1  12       22.79       23.87      0.67 o 
   2   1  12        0.31        0.16      0.74 o 
   3   1  12        0.45        0.33      0.78 o 
   4   1  12        4.81        4.39      0.87 o 
   5   1  12        7.40        8.23      1.06 o 
   6   1  12        4.11        3.42      1.03 o 
   7   1  12        2.20        1.63      1.09 o 
  -8   2  12        1.31        3.38      1.09 o 
  -7   2  12       15.22       20.47      2.98 o 
  -6   2  12        8.62        7.48      1.27 o 
  -5   2  12       12.24       12.10      0.94 o 
  -4   2  12        3.25        2.87      0.70 o 
  -3   2  12        0.02       -0.33      0.82 o 
  -2   2  12        6.40        3.94      0.54 o 
  -1   2  12        6.49        7.37      0.63 o 
   0   2  12       10.28       13.00      0.62 o 
   1   2  12       72.19       71.47      1.29 o 
   2   2  12       11.47        7.10      0.78 o 
   3   2  12       16.13       19.03      1.97 o 
   4   2  12       42.04       35.38      1.46 o 
   5   2  12        1.65        2.77      0.92 o 
   6   2  12        0.30        0.05      0.96 o 
   7   2  12        8.14        7.15      1.33 o 
  -8   3  12        0.46       -0.95      0.95 o 
  -7   3  12        1.33       -0.89      0.89 o 
  -6   3  12       11.90       12.34      2.22 o 
  -5   3  12      100.40      117.10      3.31 o 
  -4   3  12       61.00       64.64      2.36 o 
  -3   3  12        0.30       -0.47      1.40 o 
  -2   3  12        0.10        1.95      0.85 o 
  -1   3  12        2.93        3.19      0.79 o 
   0   3  12        0.00       -0.45      0.55 o 
   1   3  12        2.24        1.49      0.76 o 
   2   3  12        7.71        7.69      1.87 o 
   3   3  12      109.10      111.23      5.65 o 
   4   3  12        5.19        8.04      0.96 o 
   5   3  12       31.98       33.15      1.28 o 
   6   3  12        0.94        0.64      1.00 o 
  -7   4  12        0.97        1.59      2.21 o 
  -6   4  12       12.64       17.22      2.23 o 
  -5   4  12        0.88       -0.65      1.56 o 
  -4   4  12        4.32        5.78      1.53 o 
  -3   4  12       58.75       56.01      1.54 o 
  -2   4  12       78.23       71.71      1.60 o 
  -1   4  12       47.18       44.89      1.94 o 
   0   4  12       14.96       17.34      0.80 o 
   1   4  12       14.42       13.63      0.78 o 
   2   4  12        7.41        8.62      1.04 o 
   3   4  12        3.15        3.28      0.84 o 
   4   4  12       13.55       14.98      1.80 o 
   5   4  12        4.96        0.34      1.25 o 
   6   4  12        1.13       -0.26      1.34 o 
  -6   5  12        3.05       -1.91      1.91 o 
  -5   5  12        7.14       10.50      3.26 o 
  -4   5  12        0.43        1.13      1.95 o 
  -3   5  12       39.99       37.09      1.94 o 
  -2   5  12       22.06       20.61      1.21 o 
  -1   5  12        0.46        0.35      0.98 o 
   0   5  12        3.02        0.10      0.68 o 
   1   5  12        0.09        0.43      1.16 o 
   2   5  12        0.97        2.18      1.25 o 
   3   5  12        1.02       -0.93      1.35 o 
   4   5  12        2.45        0.58      1.57 o 
   5   5  12        0.60        0.17      1.35 o 
  -5   6  12        3.85        3.72      1.13 o 
  -4   6  12        3.31        1.01      0.98 o 
  -3   6  12        2.21        3.36      1.66 o 
  -2   6  12       26.46       30.05      2.19 o 
  -1   6  12        0.03       -0.99      1.55 o 
   0   6  12        4.87        8.46      1.71 o 
   1   6  12        0.84        2.55      1.59 o 
   3   6  12        5.93        4.12      1.45 o 
  -2   7  12        4.92        5.16      1.72 o 
  -1   7  12        0.90        1.56      1.38 o 
   0   7  12        1.27        0.15      1.34 o 
  -9   0  13        1.55        0.41      1.30 o 
  -7   0  13       53.39       46.55      2.30 o 
  -5   0  13        6.46        8.49      1.51 o 
  -3   0  13      541.72      558.62      4.57 o 
  -1   0  13      124.92      128.87      4.35 o 
   1   0  13       40.24       36.35      1.52 o 
   3   0  13        7.76        5.25      1.28 o 
   5   0  13       78.77       74.37      2.25 o 
   7   0  13       19.71       23.62      2.10 o 
  -8   1  13        0.05        0.31      1.13 o 
  -7   1  13       19.40       19.86      1.03 o 
  -6   1  13        0.56        1.90      0.81 o 
  -5   1  13      131.46      137.82      1.53 o 
  -4   1  13       52.69       64.03      1.42 o 
  -3   1  13      155.73      148.49      1.80 o 
  -2   1  13        9.35       10.49      0.84 o 
  -1   1  13      157.32      164.54      1.40 o 
   0   1  13       66.14       65.18      0.96 o 
   1   1  13       38.79       46.21      1.19 o 
   2   1  13       52.23       52.98      1.23 o 
   3   1  13       46.61       37.67      2.06 o 
   4   1  13      114.84      106.61      3.33 o 
   5   1  13       31.60       32.21      1.87 o 
   6   1  13        1.02        0.46      0.99 o 
   7   1  13        0.65        0.93      1.15 o 
  -8   2  13        0.09       -1.04      1.04 o 
  -7   2  13       14.35       12.65      1.09 o 
  -6   2  13       19.25       18.55      1.12 o 
  -5   2  13      125.83      124.20      1.76 o 
  -4   2  13       42.19       45.19      2.08 o 
  -3   2  13       57.83       60.11      2.04 o 
  -2   2  13       18.82       19.54      0.70 o 
  -1   2  13       48.09       42.58      0.88 o 
   0   2  13        7.46        7.15      0.68 o 
   1   2  13       25.87       29.05      1.02 o 
   2   2  13       17.23       14.91      0.90 o 
   3   2  13       78.12       74.61      1.86 o 
   4   2  13       16.51       16.21      1.02 o 
   5   2  13       11.14       11.41      1.10 o 
   6   2  13        0.19        2.13      1.09 o 
  -8   3  13        1.88        1.19      1.05 o 
  -7   3  13        0.92       -0.67      2.12 o 
  -6   3  13       56.90       60.50      2.95 o 
  -5   3  13       18.04       13.70      2.08 o 
  -4   3  13      179.50      179.35      3.47 o 
  -3   3  13        2.75        0.38      1.00 o 
  -2   3  13        5.69        6.75      1.59 o 
  -1   3  13        0.12        0.26      0.98 o 
   0   3  13       24.54       22.57      1.04 o 
   1   3  13       87.26       83.80      1.48 o 
   2   3  13        0.18        0.03      0.76 o 
   3   3  13       28.02       24.62      1.14 o 
   4   3  13       42.94       42.55      1.85 o 
   5   3  13        3.72        4.42      1.01 o 
   6   3  13        0.41        3.77      2.07 o 
  -7   4  13        0.42        2.67      1.87 o 
  -6   4  13        2.68        0.28      1.78 o 
  -5   4  13       29.12       30.96      2.17 o 
  -4   4  13        6.68        5.04      1.06 o 
  -3   4  13       10.67       10.54      1.13 o 
  -2   4  13      292.87      279.79      2.76 o 
  -1   4  13       37.15       34.29      1.75 o 
   0   4  13       19.14       18.02      0.83 o 
   1   4  13        2.34        0.47      0.83 o 
   2   4  13       24.09       19.18      1.01 o 
   3   4  13        3.03        2.19      0.84 o 
   4   4  13        0.03        0.32      1.75 o 
   5   4  13        2.14        1.93      1.38 o 
  -6   5  13        0.08       -0.64      1.56 o 
  -5   5  13        0.00        0.88      1.55 o 
  -4   5  13       23.09       19.26      8.30 o 
  -3   5  13       13.63       15.42      2.78 o 
  -2   5  13        0.33        1.46      0.95 o 
  -1   5  13       37.16       36.28      1.68 o 
   0   5  13       13.65       16.35      1.09 o 
   1   5  13        0.00       -0.85      0.85 o 
   2   5  13        3.65        3.49      1.18 o 
   3   5  13        2.70        3.79      1.31 o 
   4   5  13        3.05        4.63      1.55 o 
  -5   6  13       21.87       24.90      1.45 o 
  -4   6  13        0.20        0.96      1.13 o 
  -3   6  13        1.47        0.46      1.83 o 
  -2   6  13        0.05        0.93      1.43 o 
  -1   6  13        0.71       -0.84      1.52 o 
   0   6  13        6.85       10.47      1.77 o 
   1   6  13       11.52       13.03      1.12 o 
   3   6  13        0.50        0.81      1.16 o 
  -8   0  14       43.80       44.31      2.31 o 
  -6   0  14      103.02       91.21      2.72 o 
  -4   0  14      174.62      178.69      3.05 o 
  -2   0  14      492.90      500.23      4.42 o 
   0   0  14      146.67      143.28      2.57 o 
   2   0  14      396.63      387.29      4.03 o 
   4   0  14      149.91      136.75      2.70 o 
   6   0  14       20.12       16.21      1.64 o 
  -8   1  14        1.55        2.61      1.07 o 
  -7   1  14       28.56       26.65      2.18 o 
  -6   1  14       90.47       93.20      3.11 o 
  -5   1  14        4.90        5.30      1.03 o 
  -4   1  14      168.58      157.15      2.02 o 
  -3   1  14       94.81       88.04      1.52 o 
  -2   1  14        1.45        0.13      0.80 o 
  -1   1  14       18.47       20.63      0.77 o 
   0   1  14        5.71        6.31      0.63 o 
   1   1  14       90.72       92.08      1.16 o 
   2   1  14      118.53      115.26      3.02 o 
   3   1  14        0.05       -0.88      0.88 o 
   4   1  14       29.57       25.13      2.28 o 
   5   1  14        8.32        8.86      1.01 o 
   6   1  14        5.23        3.76      1.12 o 
  -8   2  14        8.11        7.53      1.12 o 
  -7   2  14        5.61        5.28      2.94 o 
  -6   2  14       11.86       10.63      1.05 o 
  -5   2  14       30.03       27.84      2.16 o 
  -4   2  14       16.17       13.23      1.68 o 
  -3   2  14       36.31       35.47      1.85 o 
  -2   2  14        4.24        3.65      0.59 o 
  -1   2  14        0.69        1.39      0.60 o 
   0   2  14        4.93        4.10      0.62 o 
   1   2  14       24.42       27.78      1.28 o 
   2   2  14      139.61      125.76      3.72 o 
   3   2  14        0.70        1.23      1.09 o 
   4   2  14        0.08        0.86      0.89 o 
   5   2  14        2.68        2.75      1.23 o 
   6   2  14        1.68        4.13      1.15 o 
  -8   3  14        0.39        0.53      2.37 o 
  -7   3  14        0.34       -0.43      2.20 o 
  -6   3  14       32.56       31.63      2.53 o 
  -5   3  14        6.68        7.80      2.04 o 
  -4   3  14      131.71      131.95      3.18 o 
  -3   3  14       21.32       18.87      1.27 o 
  -2   3  14       54.52       55.58      2.37 o 
  -1   3  14        2.32        2.82      1.29 o 
   0   3  14       27.85       22.73      1.06 o 
   1   3  14       67.55       63.20      1.65 o 
   2   3  14        1.54        1.20      0.85 o 
   3   3  14       40.58       44.92      3.98 o 
   4   3  14        8.23        8.76      1.91 o 
   5   3  14        1.33        2.82      1.02 o 
   6   3  14        1.65        4.71      3.41 o 
  -7   4  14        0.44       -2.09      2.09 o 
  -6   4  14       16.40       20.36      2.39 o 
  -5   4  14       22.55       30.86      2.30 o 
  -4   4  14       71.90       68.59      3.62 o 
  -3   4  14       30.98       33.93      1.41 o 
  -2   4  14        1.86        2.02      1.04 o 
  -1   4  14        5.75        3.28      1.14 o 
   0   4  14        8.08        7.74      0.98 o 
   1   4  14        7.95        7.53      0.99 o 
   2   4  14       10.24        7.73      0.92 o 
   3   4  14        6.39        3.27      1.45 o 
   4   4  14        4.70        7.01      2.39 o 
   5   4  14        0.69        0.41      1.38 o 
  -6   5  14        0.00        7.25      1.92 o 
  -5   5  14       17.09       14.16      1.27 o 
  -4   5  14        4.17        4.86      1.13 o 
  -3   5  14        0.22        0.29      0.94 o 
  -2   5  14        0.51        1.21      0.95 o 
  -1   5  14        0.22        0.82      0.96 o 
   0   5  14       13.47       13.50      1.08 o 
   1   5  14        0.00       -0.05      1.05 o 
   2   5  14        2.33        1.41      1.18 o 
   3   5  14        0.00       -0.90      1.34 o 
   4   5  14        0.15        1.33      1.24 o 
  -4   6  14       19.86       22.84      3.92 o 
  -3   6  14        0.77        4.34      1.88 o 
  -2   6  14        3.73        7.08      1.74 o 
  -1   6  14        0.03       -0.75      1.55 o 
   0   6  14        1.07        4.82      1.34 o 
   1   6  14        1.80        2.44      1.42 o 
  -7   0  15       11.32        9.26      1.70 o 
  -5   0  15        5.64        7.45      1.57 o 
  -3   0  15       23.52       23.50      1.64 o 
  -1   0  15      367.73      351.89      3.83 o 
   1   0  15      452.20      458.88      4.50 o 
   3   0  15      194.55      184.13      3.08 o 
   5   0  15        8.79       10.22      1.51 o 
  -8   1  15        7.06        6.17      1.14 o 
  -7   1  15        2.22        3.97      1.92 o 
  -6   1  15       13.01       11.39      1.21 o 
  -5   1  15        0.00       -0.24      1.13 o 
  -4   1  15        0.70        1.39      1.21 o 
  -3   1  15      135.77      136.27      3.25 o 
  -2   1  15        4.63        4.10      0.64 o 
  -1   1  15      176.73      191.33      6.17 o 
   0   1  15       80.67       83.19      1.67 o 
   1   1  15      120.48      117.39      1.78 o 
   2   1  15      243.89      239.10      4.58 o 
   3   1  15       20.65       21.20      1.08 o 
   4   1  15       12.51       11.12      1.01 o 
   5   1  15        1.08        2.88      0.92 o 
   6   1  15       10.15        8.48      1.60 o 
  -8   2  15        0.00        1.95      1.14 o 
  -7   2  15        0.65       -0.34      1.78 o 
  -6   2  15       26.46       24.76      2.17 o 
  -5   2  15      140.23      145.50      3.42 o 
  -4   2  15        0.99       -0.70      1.57 o 
  -3   2  15        5.48        6.59      1.57 o 
  -2   2  15       31.43       29.46      1.13 o 
  -1   2  15       82.23       91.27      1.85 o 
   0   2  15       40.63       43.88      1.10 o 
   1   2  15        0.73       -0.33      0.63 o 
   2   2  15       12.47        8.96      1.53 o 
   3   2  15       49.17       45.42      2.77 o 
   4   2  15        0.15        0.53      0.89 o 
   5   2  15       10.01        9.84      1.61 o 
   6   2  15        0.38        1.74      1.16 o 
  -7   3  15       59.12       70.70      3.19 o 
  -6   3  15       38.13       43.93      2.64 o 
  -5   3  15       21.64       27.91      2.25 o 
  -4   3  15        7.47        5.32      1.80 o 
  -3   3  15      201.70      190.22      4.23 o 
  -2   3  15       37.38       41.75      1.82 o 
  -1   3  15       12.43       12.95      2.12 o 
   0   3  15        4.03        2.86      1.01 o 
   1   3  15        0.38       -0.15      0.81 o 
   2   3  15       87.86       74.09      2.19 o 
   3   3  15        0.78        0.65      0.86 o 
   4   3  15        5.67        6.64      0.97 o 
   5   3  15       10.70       11.80      2.27 o 
  -7   4  15       20.85       18.86      2.31 o 
  -6   4  15        8.62       10.64      2.13 o 
  -5   4  15       51.40       57.13      2.57 o 
  -4   4  15       68.79       59.45      2.50 o 
  -3   4  15        7.13        8.24      1.03 o 
  -2   4  15       36.04       35.36      1.64 o 
  -1   4  15       57.02       61.38      1.99 o 
   0   4  15       26.92       24.07      1.11 o 
   1   4  15        4.54        4.50      1.04 o 
   2   4  15        1.11       -0.77      0.84 o 
   3   4  15        0.05       -0.27      1.01 o 
   4   4  15       17.76       17.79      1.54 o 
  -5   5  15        0.67        3.09      1.59 o 
  -4   5  15       13.62       14.66      1.25 o 
  -3   5  15        7.69        8.57      1.07 o 
  -2   5  15        3.78        3.55      0.99 o 
  -1   5  15       24.82       24.27      1.27 o 
   0   5  15        8.34       10.03      1.12 o 
   1   5  15        8.55        9.35      0.91 o 
   2   5  15       10.06        9.23      1.45 o 
   3   5  15        1.89        1.73      1.32 o 
  -3   6  15       19.18       18.96      2.02 o 
  -2   6  15        0.04        1.65      1.74 o 
  -1   6  15        1.01        0.18      1.52 o 
   0   6  15        0.07        0.71      1.41 o 
   1   6  15       14.77       15.57      1.58 o 
  -8   0  16       51.95       38.11      2.28 o 
  -6   0  16       40.36       42.85      2.18 o 
  -4   0  16      236.15      225.95      3.49 o 
  -2   0  16      391.33      402.01      4.40 o 
   0   0  16      820.38      866.24      6.36 o 
   2   0  16      182.23      181.61      3.21 o 
   4   0  16        6.92        3.81      1.36 o 
   6   0  16        1.80        1.70      1.39 o 
  -8   1  16        6.26        3.86      1.70 o 
  -7   1  16        4.45        1.84      1.84 o 
  -6   1  16       81.22       77.11      2.79 o 
  -5   1  16       19.46       21.34      1.25 o 
  -4   1  16       21.96       20.71      1.10 o 
  -3   1  16       22.97       20.45      1.74 o 
  -2   1  16        6.23        6.72      0.71 o 
  -1   1  16      313.46      311.31      6.32 o 
   0   1  16      319.71      331.12      5.26 o 
   1   1  16      149.19      151.41      2.06 o 
   2   1  16       54.89       47.92      2.04 o 
   3   1  16        0.81       -0.21      0.89 o 
   4   1  16        9.03        8.27      1.02 o 
   5   1  16        1.25        1.76      0.94 o 
   6   1  16        0.13        0.11      1.95 o 
  -7   2  16        6.07        3.96      2.09 o 
  -6   2  16        0.40        2.27      1.73 o 
  -5   2  16       82.58       80.80      2.75 o 
  -4   2  16       12.80       13.48      1.75 o 
  -3   2  16       66.98       63.26      1.53 o 
  -2   2  16       13.89       13.26      1.06 o 
  -1   2  16       12.06       14.22      0.81 o 
   0   2  16      201.58      207.67      5.06 o 
   1   2  16       17.50       16.86      0.94 o 
   2   2  16       51.85       52.42      2.41 o 
   3   2  16       15.26       15.05      1.10 o 
   4   2  16        4.83        7.09      1.56 o 
   5   2  16        0.57       -0.44      0.92 o 
  -7   3  16       42.53       51.87      3.02 o 
  -6   3  16       61.11       64.07      2.81 o 
  -5   3  16       22.02       21.33      1.98 o 
  -4   3  16       23.55       25.74      1.93 o 
  -3   3  16        0.72        1.31      1.01 o 
  -2   3  16       34.36       32.10      1.30 o 
  -1   3  16       16.62       16.82      1.09 o 
   0   3  16        5.42        5.97      0.93 o 
   1   3  16        6.91        4.29      0.86 o 
   2   3  16       24.85       20.06      1.69 o 
   3   3  16        2.41        3.51      1.40 o 
   4   3  16        0.77        1.09      1.05 o 
   5   3  16        8.20       11.29      1.97 o 
  -6   4  16       31.10       36.63      2.48 o 
  -5   4  16        0.28       -1.85      1.85 o 
  -4   4  16        1.52        3.25      1.13 o 
  -3   4  16        6.68        7.04      1.14 o 
  -2   4  16        0.24        1.31      0.97 o 
  -1   4  16        1.19        2.22      0.95 o 
   0   4  16        3.46        2.61      0.93 o 
   1   4  16        4.08        2.49      0.86 o 
   2   4  16        0.03       -1.05      1.05 o 
   3   4  16        0.28       -0.25      0.84 o 
   4   4  16       10.51       11.61      2.09 o 
  -5   5  16        5.70        8.42      2.28 o 
  -4   5  16        0.56        0.63      1.06 o 
  -3   5  16        0.07        0.08      1.05 o 
  -2   5  16        7.53        7.13      1.18 o 
  -1   5  16        1.85        1.51      0.99 o 
   0   5  16        0.93        2.76      1.05 o 
   1   5  16        0.32       -0.60      1.07 o 
   2   5  16        2.81        1.46      0.86 o 
   3   5  16        2.65        1.80      1.15 o 
  -3   6  16        1.33        3.70      1.48 o 
  -2   6  16        3.38        5.64      1.72 o 
  -1   6  16        0.00       -1.27      1.27 o 
   0   6  16        1.64        3.00      1.47 o 
  -7   0  17       14.87       13.45      1.74 o 
  -5   0  17       51.88       49.65      2.16 o 
  -3   0  17        3.60        2.61      1.40 o 
  -1   0  17        1.18        1.38      1.46 o 
   1   0  17       84.43       93.39      2.51 o 
   3   0  17       18.52       20.71      1.63 o 
   5   0  17        4.66        4.42      1.52 o 
  -7   1  17        9.98        8.14      2.01 o 
  -6   1  17        4.28        4.51      1.67 o 
  -5   1  17        2.85        2.64      2.02 o 
  -4   1  17        0.38       -0.68      0.91 o 
  -3   1  17       33.20       33.55      1.28 o 
  -2   1  17      122.23      116.54      1.42 o 
  -1   1  17        0.00        1.39      1.02 o 
   0   1  17      153.09      174.38      2.28 o 
   1   1  17        0.02        1.06      1.01 o 
   2   1  17       24.11       24.17      1.26 o 
   3   1  17        0.84        0.01      0.90 o 
   4   1  17       15.83       11.79      1.02 o 
   5   1  17        3.31        5.07      1.03 o 
  -7   2  17        7.20        9.79      2.27 o 
  -6   2  17        1.53        3.06      1.83 o 
  -5   2  17       34.72       29.58      2.03 o 
  -4   2  17       10.02       10.20      1.70 o 
  -3   2  17       24.90       18.92      1.82 o 
  -2   2  17       10.19       10.46      1.08 o 
  -1   2  17       53.95       54.23      1.11 o 
   0   2  17       22.94       16.41      1.06 o 
   1   2  17       46.86       40.91      2.03 o 
   2   2  17        0.95        2.59      0.95 o 
   3   2  17        3.65        0.88      0.88 o 
   4   2  17        1.35        3.62      0.94 o 
   5   2  17        1.11        0.31      0.96 o 
  -7   3  17       24.89       33.63      2.85 o 
  -6   3  17        7.02        6.59      2.18 o 
  -5   3  17        1.27       -1.75      1.75 o 
  -4   3  17        0.04        0.98      1.99 o 
  -3   3  17       61.53       60.59      1.62 o 
  -2   3  17        1.91        1.16      1.03 o 
  -1   3  17        6.00        4.57      1.00 o 
   0   3  17       65.96       58.73      4.86 o 
   1   3  17       19.37       23.24      1.32 o 
   2   3  17        0.21       -0.93      1.26 o 
   3   3  17        8.22        5.83      1.44 o 
   4   3  17        1.58        2.77      1.51 o 
  -6   4  17        0.04       -1.34      1.70 o 
  -5   4  17       21.99       20.65      1.52 o 
  -4   4  17        4.54        5.08      1.27 o 
  -3   4  17       11.33        7.18      1.15 o 
  -2   4  17       44.79       42.39      2.28 o 
  -1   4  17       20.31       22.41      3.73 o 
   0   4  17        0.37        0.99      0.97 o 
   1   4  17        0.61       -0.54      1.67 o 
   2   4  17       10.76        5.95      1.15 o 
   3   4  17        7.85        5.36      0.96 o 
  -4   5  17       10.60        9.36      1.19 o 
  -3   5  17        1.16        3.23      1.16 o 
  -2   5  17        3.38        2.21      1.39 o 
  -1   5  17        3.96        0.40      1.03 o 
   0   5  17       17.22       19.33      1.23 o 
   1   5  17        8.24        8.15      1.05 o 
   2   5  17        0.42        1.59      1.52 o 
  -6   0  18       16.78       17.35      1.70 o 
  -4   0  18       31.57       27.76      1.92 o 
  -2   0  18      373.17      356.88      4.32 o 
   0   0  18        0.19        0.85      1.43 o 
   2   0  18        2.40        1.97      1.44 o 
   4   0  18        1.54       -0.41      1.17 o 
  -7   1  18        2.83        3.39      1.70 o 
  -6   1  18        0.97       -1.48      1.74 o 
  -5   1  18        4.04        3.46      1.48 o 
  -4   1  18        3.23        0.89      1.20 o 
  -3   1  18      175.84      163.89      1.73 o 
  -2   1  18       29.44       28.41      1.50 o 
  -1   1  18      211.65      219.63      2.50 o 
   0   1  18       20.69       18.27      1.70 o 
   1   1  18       23.09       24.96      1.28 o 
   2   1  18        3.71        4.27      1.00 o 
   3   1  18        0.13       -0.36      0.99 o 
   4   1  18        0.10        1.27      0.93 o 
   5   1  18        0.41        2.10      1.06 o 
  -7   2  18       17.69       17.72      2.12 o 
  -6   2  18       11.61        7.82      1.99 o 
  -5   2  18       44.72       45.38      2.39 o 
  -4   2  18        1.35       -0.72      1.59 o 
  -3   2  18       17.98       18.36      1.17 o 
  -2   2  18      150.53      158.61      3.95 o 
  -1   2  18        8.04        7.06      0.99 o 
   0   2  18        7.35        7.44      0.94 o 
   1   2  18       50.44       47.05      2.25 o 
   2   2  18       42.41       44.74      1.38 o 
   3   2  18       14.82       17.96      1.90 o 
   4   2  18       17.04       23.10      2.56 o 
  -5   3  18        1.96        2.21      1.54 o 
  -4   3  18       14.72       13.08      1.11 o 
  -3   3  18        3.00        4.11      1.02 o 
  -2   3  18        0.37        0.22      0.98 o 
  -1   3  18        0.00        0.38      1.08 o 
   0   3  18        1.64        1.27      0.92 o 
   1   3  18        0.10        0.68      1.15 o 
   2   3  18        0.00       -0.31      1.34 o 
   3   3  18       11.80        8.55      1.46 o 
   4   3  18       21.19       31.30      1.88 o 
  -5   4  18        0.02        2.55      2.50 o 
  -4   4  18        0.02        0.59      1.95 o 
  -3   4  18        0.01       -0.16      1.11 o 
  -2   4  18        8.15        9.69      3.55 o 
  -1   4  18        7.41        9.29      1.26 o 
   0   4  18        1.25        1.34      0.94 o 
   1   4  18        0.11       -1.17      1.69 o 
   2   4  18        0.71       -0.42      1.48 o 
   3   4  18        5.09        6.68      1.02 o 
  -4   5  18        0.07       -1.40      1.40 o 
  -3   5  18        2.06        4.74      1.37 o 
  -2   5  18        1.15       -0.43      2.88 o 
  -1   5  18        3.08        1.89      1.85 o 
   0   5  18        0.88        1.85      1.95 o 
   1   5  18        1.77        3.77      1.02 o 
  -7   0  19        0.00       -1.48      1.48 o 
  -5   0  19        0.08       -0.98      1.48 o 
  -3   0  19       30.14       25.71      1.87 o 
  -1   0  19       39.72       44.78      2.18 o 
   1   0  19        2.39        0.05      1.57 o 
   3   0  19        2.93        3.48      1.56 o 
  -7   1  19        0.12       -1.09      1.60 o 
  -6   1  19        3.11        0.49      1.76 o 
  -5   1  19       11.92       10.80      1.76 o 
  -4   1  19       54.92       51.86      2.31 o 
  -3   1  19       66.43       66.52      1.65 o 
  -2   1  19       80.18       83.73      1.74 o 
  -1   1  19       34.03       34.89      2.68 o 
   0   1  19        0.06       -1.07      1.07 o 
   1   1  19       19.97       21.48      1.27 o 
   2   1  19        3.36        3.67      1.27 o 
   3   1  19        2.97        4.37      1.09 o 
   4   1  19        1.49        0.56      1.05 o 
  -6   2  19        0.26        0.16      1.60 o 
  -5   2  19       33.63       30.57      2.21 o 
  -4   2  19       33.79       32.35      1.41 o 
  -3   2  19       25.93       24.57      1.23 o 
  -2   2  19        0.04       -0.43      0.99 o 
  -1   2  19       80.73       80.09      2.60 o 
   0   2  19        6.64        6.60      1.67 o 
   1   2  19        2.08        0.87      1.03 o 
   2   2  19        1.37        1.72      1.02 o 
   3   2  19        0.17        0.78      1.25 o 
   4   2  19        8.69       17.65      1.32 o 
  -6   3  19        6.30        3.43      2.03 o 
  -5   3  19        9.64       10.78      1.95 o 
  -4   3  19       19.78       21.15      2.14 o 
  -3   3  19       18.26       15.01      3.62 o 
  -2   3  19        0.50        0.55      1.36 o 
  -1   3  19        0.00        0.88      0.88 o 
   0   3  19        0.55        0.21      1.24 o 
   1   3  19       11.29       11.58      3.12 o 
   2   3  19        0.27        1.38      1.55 o 
   3   3  19        1.46        2.01      1.62 o 
  -5   4  19        0.24       -0.04      1.14 o 
  -4   4  19        0.02       -0.96      1.15 o 
  -3   4  19        0.11        1.28      1.11 o 
  -2   4  19        0.32        1.73      1.32 o 
  -1   4  19        3.66        4.73      1.03 o 
   0   4  19        1.40        1.52      1.24 o 
   1   4  19        2.50        2.39      1.36 o 
   2   4  19        0.85        0.95      1.40 o 
  -2   5  19        0.55        3.27      1.04 o 
  -1   5  19        1.71        0.89      1.48 o 
   0   5  19        2.93        3.26      1.88 o 
  -6   0  20        1.03        3.54      1.57 o 
  -4   0  20       12.30       11.68      1.62 o 
  -2   0  20       13.70       17.43      1.64 o 
   0   0  20       96.21      104.16      2.84 o 
   2   0  20        0.03       -0.65      1.58 o 
   4   0  20        0.03       -1.37      1.37 o 
  -6   1  20        0.99        2.29      1.53 o 
  -5   1  20       28.72       26.21      2.17 o 
  -4   1  20       12.14       15.57      1.86 o 
  -3   1  20       29.30       26.07      2.22 o 
  -2   1  20       32.12       36.66      1.38 o 
  -1   1  20        0.14        0.39      0.95 o 
   0   1  20        0.25       -0.02      1.03 o 
   1   1  20        2.81        5.31      2.38 o 
   2   1  20       12.78       13.80      1.66 o 
   3   1  20        6.43        7.70      1.11 o 
  -6   2  20        4.68        7.37      2.01 o 
  -5   2  20        0.00        0.62      1.68 o 
  -4   2  20       96.85      103.94      2.05 o 
  -3   2  20       17.01       13.04      1.15 o 
  -2   2  20        0.76        1.79      1.64 o 
  -1   2  20        4.47        2.95      1.70 o 
   0   2  20        0.04       -1.05      1.57 o 
   1   2  20        4.42        4.58      0.99 o 
   2   2  20       23.99       30.87      3.60 o 
   3   2  20        2.13        3.16      1.89 o 
  -5   3  20        0.04        0.06      1.08 o 
  -4   3  20        0.06        1.39      1.61 o 
  -3   3  20        0.96        0.44      1.41 o 
  -2   3  20        9.14        6.87      1.10 o 
  -1   3  20        0.54        0.33      0.95 o 
   0   3  20        1.40        1.89      2.47 o 
   1   3  20        0.41        1.77      1.66 o 
   2   3  20       17.09       27.11      2.01 o 
  -4   4  20        1.42        2.51      2.42 o 
  -3   4  20        1.41        0.97      2.25 o 
  -2   4  20        0.29        0.94      1.65 o 
  -1   4  20        0.01       -1.75      2.53 o 
   0   4  20        0.38        2.56      4.00 o 
   1   4  20        4.27        9.15      1.53 o 
  -5   0  21        0.86        1.63      1.38 o 
  -3   0  21        0.26        1.62      1.42 o 
  -1   0  21        9.98        7.55      1.74 o 
   1   0  21       10.73       15.89      1.82 o 
   3   0  21        1.84        3.92      1.57 o 
  -6   1  21        6.24        6.59      1.91 o 
  -5   1  21        0.03       -1.12      1.47 o 
  -4   1  21       51.07       51.76      2.35 o 
  -3   1  21        1.47       -0.65      2.91 o 
  -2   1  21        2.64        2.98      1.79 o 
  -1   1  21        0.07        1.49      1.13 o 
   0   1  21        3.61        4.36      1.79 o 
   1   1  21        0.15        0.22      1.59 o 
   2   1  21        0.05       -0.10      0.98 o 
   3   1  21        3.21        2.62      1.40 o 
  -5   2  21        0.54       -1.48      1.65 o 
  -4   2  21        0.04        2.61      1.02 o 
  -3   2  21        2.32       -1.69      1.69 o 
  -2   2  21       19.75       19.17      1.91 o 
  -1   2  21        0.06        1.68      1.40 o 
   0   2  21        0.15       -0.54      1.73 o 
   1   2  21        0.39        0.14      1.67 o 
   2   2  21        1.35        3.78      1.23 o 
  -4   3  21        0.37        1.84      1.14 o 
  -3   3  21        2.83        2.56      1.06 o 
  -2   3  21        7.02        6.34      0.96 o 
  -1   3  21        1.31        3.39      1.68 o 
   0   3  21        0.42       -1.50      1.71 o 
   1   3  21        0.20        1.76      1.76 o 
  -2   4  21        0.03        0.11      1.07 o 
  -1   4  21        0.78        2.73      3.41 o 
   0   4  21        7.32        6.46      2.23 o 
  -4   0  22       37.75       42.25      2.32 o 
  -2   0  22        3.13        6.28      1.75 o 
   0   0  22        2.48        4.09      1.77 o 
   2   0  22       11.60       16.03      2.09 o 
  -5   1  22        1.38        2.88      1.83 o 
  -4   1  22        0.06        1.82      1.72 o 
  -3   1  22       29.43       29.86      2.07 o 
  -2   1  22        6.45        7.88      1.10 o 
  -1   1  22        1.64        1.73      1.35 o 
   0   1  22        6.16       11.70      1.31 o 
   1   1  22       11.58       12.78      1.42 o 
   2   1  22        0.05        1.81      1.16 o 
  -4   2  22        4.13        3.93      1.72 o 
  -3   2  22        0.47        1.50      1.68 o 
  -2   2  22        2.54        4.10      1.65 o 
  -1   2  22        9.80        9.44      2.05 o 
   0   2  22        0.49        1.60      1.57 o 
   1   2  22        0.22       -0.87      1.81 o 
  -3   3  22        2.40        2.90      2.77 o 
  -2   3  22        0.37        0.92      1.43 o 
  -1   3  22        0.03        1.99      1.83 o 
   0   3  22       14.27       19.61      2.14 o 
  -3   0  23        6.60        9.68      1.67 o 
  -1   0  23        6.14        7.69      1.94 o 
   1   0  23        2.48        5.20      1.71 o 
  -4   1  23        0.52       -1.66      1.66 o 
  -3   1  23        3.44        3.57      1.46 o 
  -2   1  23        0.33        0.59      1.30 o 
  -1   1  23        0.69       -0.86      1.42 o 
   0   1  23        0.38        0.47      1.11 o 
   1   1  23        8.99        9.77      1.25 o 
  -3   2  23        2.06       -0.33      1.74 o 
  -2   2  23        0.37        1.14      1.61 o 
  -1   2  23        0.06       -0.86      1.65 o 
   0   2  23        0.31        2.80      1.86 o 
  -2   0  24       36.65       41.50      2.32 o 
   0   0  24       14.94       21.14      1.99 o 
  -2   1  24       12.06       19.56      2.27 o 
  -1   1  24        0.67        0.18      1.18 o 
                                                 
